# Supplementary material for: Profiling the Tox21 Compound Library for Their Inhibitory Effects on Cytochrome P450 Enzymes
Source: Int J Mol Sci. 2025 May 22;26(11):4976. doi: 10.3390/ijms26114976 (PMC12155096; doi:10.3390/ijms26114976)
Supplement: Supplementary file 1 [file ijms-26-04976-s001.zip]

Archive with 2 entries (2 files):
- Supplemental Material.pdf
- Supplemental tables.xlsx
