# Supplementary material for: Profiling the Tox21 Compound Library for Their Inhibitory Effects on Cytochrome P450 Enzymes
Source: Int J Mol Sci. 2025 May 22;26(11):4976. doi: 10.3390/ijms26114976 (PMC12155096; doi:10.3390/ijms26114976)
Supplement: Supplementary file 1 [file ijms-26-04976-s001.zip › Supplemental tables.xlsx]

## Sheet: Table S1
Table S1: CYP screening data of the potent active compounds that are in sub-micromolar range (IC50 < 1µM) from at least one CYP assay and are highlighted in rose color. IC50s (half-maximal inhibitory concentrations, µM) and Efficacy values (in parenthesis, %) were expressed as mean ± standard deviation from three experiments. The compounds are ascended in the order of cluster number. Quality cont…
Sample Name (CASRN)	CYP1A2	CYP2C9	CYP2C19	CYP2D6	CYP3A4	Luciferase	Cluster ID	Purity (T0)	Purity (T4)
Netilmicin sulfate (56391-57-2)	0.18 ± 0.02 (-58 ± 25)	Inactive	Inactive	Inactive	Inactive	Inactive	k1.4	F	ND
Erythromycin estolate (3521-62-8)	33.45 ± 11 (-60 ± 5)	32.69 ± 12.3 (-64 ± 19)	47.07 ± 0.0 (-118 ± 8)	30.49 ± 9.76 (-40 ± 4)	0.29 ± 0.04 (-87 ± 2)	54.96 ± 3.72 (-42 ± 15)	k1.5	D	ND
Rotenone (83-79-4)	34.28 ± 2.23 (-45 ± 4)	9.2 ± 2.56 (-122 ± 8)	1.04 ± 0.35 (-152 ± 13)	37.74 ± 3.07 (-34 ± 3)	11.7 ± 3.98 (-74 ± 1)	Inactive	k1.14	A	B
Flavone (525-82-6)	0.26 ± 0.13 (-101 ± 1)	14.59 ± 4.07 (-105 ± 6)	23.2 ± 7.47 (-146 ± 14)	62.52 ± 38.06 (-40 ± 4)	11.74 ± 8.63 (37 ± 5)	21.64 ± 12.28 (-82 ± 18)	k1.15	A	A
Khellin (82-02-0)	0.15 ± 0.01 (-92 ± 4)	14.43 ± 1.84 (-85 ± 7)	6.65 ± 2.79 (-112 ± 3)	14.49 ± 2.61 (-82 ± 5)	9.06 ± 0.61 (-78 ± 2)	Inactive	k1.15	A	ND		A: MW Confirmed, Purity > 90%
Cisapride (81098-60-4)	Inactive	Inactive	12.52 ± 2.86 (-127 ± 18)	0.31 ± 0.04 (-101 ± 2)	0.27 ± 0.04 (-81 ± 5)	Inactive	k1.17	A	ND		B: MW Confirmed, Purity 75- 90%
Clebopride maleate (84370-95-6)	Inactive	Inactive	38.9 ± 0.0 (-63 ± 4)	0.03 ± 0 (-102 ± 3)	2.06 ± 0.47 (-71 ± 1)	Inactive	k1.17	A	ND		C: MW Confirmed, Purity 50-75%
Mosapride citrate (112885-42-4)	1.14 ± 0.57 (-97 ± 1)	Inactive	9 ± 7.38 (-137 ± 27)	Inactive	0.38 ± 0.18 (-83 ± 9)	Inactive	k1.17	A	ND		D: Caution, Purity < 90%
Eticlopride hydrochloride (97612-24-3)	13.49 ± 0.54 (-76 ± 11)	Inactive	Inactive	0.67 ± 0.09 (-96 ± 1)	Inactive	Inactive	k1.18	A	ND		E: Caution, Incorrect MW
Lapatinib (231277-92-2)	Inactive	3.89 ± 0 (-84 ± 4)	11.16 ± 2.55 (-108 ± 11)	9.1 ± 1.16 (-90 ± 5)	0.31 ± 0.04 (-84 ± 3)	Inactive	k1.19	A	ND		I: Two or more isomers detected
Gallopamil hydrochloride (16662-46-7)	Inactive	Inactive	8.33 ± 5.61 (51 ± 17)	20.96 ± 5.07 (-35 ± 5)	0.28 ± 0.05 (-76 ± 6)	Inactive	k1.22	A	ND		M: Defined Mixture
Mebeverine hydrochloride (2753-45-9)	Inactive	Inactive	17.05 ± 15.27 (-93 ± 22)	0.04 ± 0.02 (-102 ± 6)	0.78 ± 0 (-71 ± 1)	Inactive	k1.22	A	ND		Z: MW Confirmed, No Purity Info
Pinokalant hydrochloride (143482-60-4)	37.27 ± 9.01 (-44 ± 13)	11.86 ± 0.77 (-103 ± 7)	19.57 ± 6.44 (-122 ± 10)	9.34 ± 4.19 (-64 ± 10)	0.57 ± 0.07 (-92 ± 3)	Inactive	k1.22	D	ND		Ac, Bc, and Cc : Caution, Low Concentration (5-30%)
Verapamil (52-53-9)	Inactive	Inactive	Inactive	Inactive	0.93 ± 0.47 (-66 ± 9)	Inactive	k1.22	A	ND		Fc : Caution, Very Low Concentration (<5%)
Berberine chloride (633-65-8)	23.65 ± 3.01 (-105 ± 6)	Inactive	26.87 ± 6.06 (-97 ± 14)	0.52 ± 0.31 (-98 ± 3)	22.72 ± 7.47 (-70 ± 15)	Inactive	k1.23	A	A		FNS : Caution, No Sample Detected
Canadine (522-97-4)	9.1 ± 5.62 (-104 ± 13)	26.39 ± 7.81 (-75 ± 16)	1.25 ± 0.29 (-109 ± 3)	0.26 ± 0.05 (-100 ± 3)	4.54 ± 0.31 (-74 ± 4)	Inactive	k1.24	A	ND		W : Sasmple Withdrawn
Noscapine (128-62-1)	Inactive	0.84 ± 0.05 (-98 ± 3)	1.38 ± 0.0 (-135 ± 12)	12.86 ± 1.64 (-102 ± 8)	0.67 ± 0.04 (-86 ± 1)	Inactive	k1.24	A	ND		ND : Not Determined
Nelfinavir mesylate (159989-65-8)	Inactive	19.14 ± 4.78 (-84 ± 4)	42.07 ± 2.74 (-125 ± 21)	14.43 ± 1.84 (-98 ± 9)	0.98 ± 0.11 (-76 ± 10)	Inactive	k2.7	A	ND
Daidzein (486-66-8)	28.34 ± 5.29 (-63 ± 8)	0.36 ± 0.12 (-81 ± 8)	36.36 ± 15.22 (-83 ± 21)	Inactive	18.37 ± 1.24 (-54 ± 15)	19.59 ± 5.46 (-87 ± 6)	k2.13	A	A
Formononetin (485-72-3)	14.36 ± 3.01 (-63 ± 2)	0.29 ± 0.2 (-68 ± 4)	62.28 ± 38.8 (-126 ± 27)	51.59 ± 16.51 (-40 ± 7)	Inactive	3.18 ± 1.62 (-79 ± 2)	k2.13	A	A
Alloclamide (5486-77-1)	3.34 ± 0.92 (-89 ± 9)	Inactive	26.83 ± 17.37 (-88 ± 25)	0.28 ± 0 (-101 ± 4)	16.75 ± 1.09 (-50 ± 2)	Inactive	k2.17	A	A
Flecainide acetate (54143-56-5)	36.51 ± 4.65 (-66 ± 11)	53.34 ± 17.47 (-72 ± 6)	47.54 ± 15.57 (-109 ± 6)	0.89 ± 0.2 (-104 ± 1)	26.25 ± 11.44 (-73 ± 7)	Inactive	k2.18	A	A
Nelivaptan (439687-69-1)	53.28 ± 25.04 (-32 ± 2)	44.45 ± 24.58 (-60 ± 5)	27.61 ± 19.55 (-114 ± 23)	55.12 ± 29.45 (-53 ± 5)	0.07 ± 0.02 (-83 ± 14)	Inactive	k2.19	A	A
Relcovaptan (150375-75-0)	Inactive	27.65 ± 9.09 (-74 ± 20)	Inactive	Inactive	0.48 ± 0.12 (-89 ± 2)	Inactive	k2.19	A	ND
UK-343664 (215297-27-1)	Inactive	2.56 ± 0.59 (-82 ± 13)	44.8 ± 22.68 (-127 ± 31)	Inactive	0.35 ± 0.09 (-84 ± 4)	Inactive	k2.19	A	A
Vardenafil (1193386-64-9)	Inactive	12.92 ± 2.32 (-74 ± 1)	Inactive	Inactive	0.13 ± 0.01 (-73 ± 5)	Inactive	k2.19	A	ND
Vinorelbine tartrate (125317-39-7)	Inactive	21 ± 25.32 (-35 ± 3)	Inactive	Inactive	0.81 ± 0.27 (-83 ± 14)	Inactive	k2.26	A	ND
Cimicifugoside (27994-11-2)	Inactive	41.13 ± 30.21 (-32 ± 12)	Inactive	Inactive	0.89 ± 0.1 (-72 ± 6)	Inactive	k3.2	FNS	ND
Ifenprodil (23210-56-2)	Inactive	Inactive	Inactive	0.91 ± 0.16 (-94 ± 4)	8.83 ± 1.85 (290 ± 23)	Inactive	k3.6	A	ND
Docetaxel (114977-28-5)	Inactive	Inactive	Inactive	Inactive	0.44 ± 0.05 (-81 ± 2)	Inactive	k3.10	I	ND
Nepaprazole (156601-79-5)	14.93 ± 0.97 (-84 ± 6)	13.86 ± 1.59 (-97 ± 8)	8.96 ± 4.72 (-146 ± 29)	0.33 ± 0.1 (-104 ± 4)	13.3 ± 0.87 (-74 ± 2)	Inactive	k3.20	D	F
Podofilox (518-28-5)	Inactive	1.97 ± 0.37 (-105 ± 4)	3.71 ± 1.09 (-127 ± 12)	Inactive	0.44 ± 0 (-90 ± 1)	Inactive	k3.21	A	ND
Tamsulosin hydrochloride (106463-17-6)	Inactive	Inactive	Inactive	12.8 ± 0.87 (-108 ± 7)	0.75 ± 0.1 (-76 ± 1)	Inactive	k3.23	A	ND
Quinidine (56-54-2)	Inactive	Inactive	49.16 ± 35.79 (-100 ± 24)	0.01 ± 0 (-109 ± 4)	31.74 ± 7.26 (-37 ± 4)	Inactive	k3.25	A	B
SSR69071 (344930-95-6)	Inactive	15.19 ± 2.46 (-62 ± 15)	10.93 ± 7.59 (-27 ± 62)	17.62 ± 1.19 (-34 ± 2)	0.46 ± 0.15 (-82 ± 4)	Inactive	k3.26	A	A
Isoxsuprine hydrochloride (579-56-6)	16.12 ± 1.09 (-71 ± 6)	14.93 ± 0.97 (-61 ± 10)	7.99 ± 2.23 (-131 ± 13)	0.55 ± 0.06 (-105 ± 2)	9.95 ± 2.27 (38 ± 8)	Inactive	k4.6	A	ND
Labetalol hydrochloride (32780-64-6)	Inactive	Inactive	28.38 ± 3.26 (-96 ± 2)	0.62 ± 0.16 (-102 ± 2)	34.77 ± 1.39 (96 ± 9)	Inactive	k4.6	A	A
Nylidrin (447-41-6)	13.58 ± 3.3 (-85 ± 11)	Inactive	9.42 ± 0.61 (-117 ± 4)	0.49 ± 0.06 (-106 ± 5)	12.67 ± 3.53 (84 ± 16)	Inactive	k4.6	A	ND
2,4,5-Triethoxyacetophenone (63213-29-6)	0.87 ± 0.24 (-102 ± 4)	37.98 ± 5.23 (-54 ± 11)	64.98 ± 8.28 (-141 ± 9)	69.77 ± 0 (-64 ± 31)	58.47 ± 21.89 (-71 ± 11)	Inactive	k4.15	A	A
Trimebutine maleate (34140-59-5)	Inactive	15.49 ± 0 (-89 ± 11)	30.33 ± 7.57 (-134 ± 8)	0.67 ± 0.11 (-101 ± 2)	4.07 ± 0.52 (-66 ± 5)	Inactive	k4.16	A	ND
Bucindolol (71119-11-4)	29.22 ± 2.38 (-34 ± 1)	Inactive	Inactive	0.25 ± 0.03 (-103 ± 2)	Inactive	Inactive	k4.22	A	ND
Carvedilol tartrate (NOCAS_45916)	10.96 ± 2.84 (-91 ± 16)	12.35 ± 4.06 (-64 ± 14)	7.99 ± 2.23 (-134 ± 34)	1.9 ± 0.32 (-107 ± 5)	0.72 ± 0.05 (-78 ± 2)	Inactive	k4.22	A	ND
SR58611 (929601-09-2)	Inactive	30.96 ± 4.26 (-77 ± 5)	35.22 ± 8.79 (-112 ± 14)	0.66 ± 0.18 (-101 ± 5)	Inactive	Inactive	k4.23	A	A
CP-122721 (145742-28-5)	Inactive	Inactive	34.86 ± 39.15 (-114 ± 25)	0.04 ± 0 (-95 ± 2)	1.79 ± 0.21 (-72 ± 4)	Inactive	k4.24	A	A
Diltiazem (42399-41-7)	Inactive	Inactive	Inactive	19.14 ± 4.78 (-45 ± 8)	0.94 ± 0.06 (-88 ± 3)	Inactive	k4.25	A	ND
SNC 80 (156727-74-1)	Inactive	24.24 ± 14.76 (-43 ± 19)	6.26 ± 6.66 (36 ± 5)	3.36 ± 0.46 (-95 ± 4)	0.47 ± 0.03 (-86 ± 9)	Inactive	k4.26	A	ND
Entacapone (130929-57-6)	Inactive	0.2 ± 0.04 (-94 ± 5)	Inactive	Inactive	Inactive	Inactive	k5.10	A	ND
Tomelukast (88107-10-2)	54.31 ± 17.79 (-73 ± 10)	0.15 ± 0.03 (-104 ± 8)	0.15 ± 0.01 (-159 ± 24)	31.71 ± 0 (-74 ± 44)	14.87 ± 2.67 (-83 ± 6)	Inactive	k5.14	A	A
Ancymidol (12771-68-5)	Inactive	38.24 ± 23.8 (-90 ± 15)	19.28 ± 1.26 (-134 ± 14)	47.03 ± 8.46 (-40 ± 5)	0.8 ± 0.09 (-75 ± 2)	Inactive	k5.21	A	A
Flurprimidol (56425-91-3)	63.3 ± 20.82 (-42 ± 11)	35.46 ± 0 (-106 ± 11)	2.67 ± 0.76 (-130 ± 15)	10.29 ± 2.87 (-107 ± 7)	0.54 ± 0.04 (-68 ± 3)	Inactive	k5.21	A	A
Propafenone hydrochloride (54063-53-5)	2.17 ± 0.51 (-92 ± 8)	Inactive	8.08 ± 0.55 (-82 ± 11)	0.23 ± 0.14 (-80 ± 42)	0.64 ± 0.08 (-67 ± 2)	Inactive	k5.23	A	ND
Zosuquidar trihydrochloride (167465-36-3)	15.49 ± 0 (-86 ± 4)	9.14 ± 3.16 (-58 ± 16)	20.38 ± 2.6 (-81 ± 20)	15.24 ± 3.7 (-69 ± 5)	0.19 ± 0.01 (-41 ± 10)	Inactive	k5.24	A	F
Pyrilamine maleate (59-33-6)	62.69 ± 0 (-48 ± 13)	Inactive	15.81 ± 5.2 (-107 ± 10)	0.18 ± 0.1 (-102 ± 2)	Inactive	Inactive	k5.26	A	A
Thonzylamine hydrochloride (63-56-9)	18.51 ± 5.23 (-48 ± 6)	Inactive	15.67 ± 7.21 (-106 ± 12)	0.7 ± 0.16 (-101 ± 5)	Inactive	Inactive	k5.26	A	ND
Floctafenine (23779-99-9)	2.91 ± 0.17 (-99 ± 3)	10.17 ± 0.69 (-113 ± 2)	0.35 ± 0.0 (-137 ± 6)	23.64 ± 7.75 (-64 ± 17)	20.64 ± 4.65 (-67 ± 6)	Inactive	k6.4	I	F
Primaquine diphosphate (63-45-6)	0.45 ± 0.03 (-97 ± 2)	26.46 ± 11.12 (-66 ± 3)	11.6 ± 2.62 (-140 ± 21)	7.26 ± 1.31 (-90 ± 5)	14.93 ± 0.97 (-65 ± 2)	Inactive	k6.20	A	ND
Bupranolol (14556-46-8)	15.49 ± 0 (-39 ± 1)	Inactive	Inactive	0.98 ± 0.11 (-105 ± 2)	Inactive	Inactive	k6.23	A	A
rac Nebivolol hydrochloride (169293-50-9)	Inactive	Inactive	41.28 ± 3.36 (-60 ± 3)	0.25 ± 0.05 (-104 ± 2)	16.12 ± 1.09 (65 ± 10)	Inactive	k6.23	C	ND
Sildenafil citrate (171599-83-0)	Inactive	20.63 ± 8.9 (-78 ± 12)	30.39 ± 12.04 (-77 ± 0)	31.72 ± 10.15 (-76 ± 25)	0.45 ± 0.03 (-79 ± 3)	Inactive	k6.25	A	ND
Bazedoxifene (198481-33-3)	Inactive	1.71 ± 0.43 (-92 ± 13)	1.6 ± 1.01 (-121 ± 13)	0.41 ± 0.07 (-111 ± 4)	1.1 ± 0.13 (-75 ± 9)	Inactive	k6.26	A	ND
Phenoxybenzamine hydrochloride (63-92-3)	65.83 ± 4.46 (-60 ± 10)	22.84 ± 5.23 (-108 ± 8)	2.44 ± 0.34 (-132 ± 14)	0.38 ± 0.08 (-98 ± 3)	Inactive	Inactive	k6.26	C	Fns
PP242 (1092351-67-1)	7.45 ± 3.68 (-85 ± 15)	3.14 ± 0.72 (-109 ± 14)	0.56 ± 0.12 (-126 ± 11)	10.31 ± 17.83 (-9 ± 102)	5.52 ± 0.63 (-85 ± 2)	Inactive	k7.7	A	ND
Methyl 2,4-dihydroxy-3,6-dimethylbenzoate (4707-47-5)	0.24 ± 0.02 (-93 ± 3)	50.25 ± 0 (-95 ± 15)	6.41 ± 1.34 (-140 ± 12)	33 ± 2.23 (-107 ± 8)	53.19 ± 12 (-52 ± 14)	Inactive	k7.15	A	A
Zearalanol (26538-44-3)	33.38 ± 4.26 (-73 ± 7)	27.28 ± 8.07 (-92 ± 3)	19.51 ± 2.68 (-138 ± 30)	57.02 ± 18.75 (-73 ± 11)	1 ± 0.28 (-83 ± 2)	Inactive	k7.15	A	A
Zearalenone (17924-92-4)	25.26 ± 1.71 (-108 ± 7)	5.74 ± 1.63 (-105 ± 4)	16.56 ± 1.08 (-155 ± 4)	46.53 ± 19.56 (-88 ± 5)	0.12 ± 0.03 (-93 ± 2)	Inactive	k7.15	A	A
2-Methoxy-3-aminodibenzofuran (5834-17-3)	0.63 ± 0.11 (-94 ± 2)	6.23 ± 0.41 (-113 ± 5)	3.95 ± 0.54 (-144 ± 24)	7.61 ± 1.37 (-107 ± 3)	8.5 ± 1.08 (-89 ± 7)	54.64 ± 31.71 (-58 ± 11)	k7.20	A	A
3,3'-Dimethoxybenzidine dihydrochloride (20325-40-0)	0.82 ± 0.05 (-98 ± 2)	8.91 ± 1.14 (-110 ± 6)	7.39 ± 2.92 (-133 ± 10)	30.38 ± 9.99 (-91 ± 12)	1.71 ± 0.56 (-95 ± 3)	60.38 ± 0.00 (-33 ± 7)	k7.20	FNS	ND
Paroxetine (61869-08-7)	15.24 ± 2.27 (-75 ± 14)	Inactive	8.24 ± 0.67 (-76 ± 1)	0.69 ± 0.08 (-100 ± 2)	16.26 ± 2.93 (-61 ± 4)	Inactive	k7.23	A	ND
Viloxazine hydrochloride (35604-67-2)	0.48 ± 0.09 (-94 ± 5)	Inactive	Inactive	20.84 ± 6.14 (-55 ± 13)	16.43 ± 1.34 (-35 ± 5)	Inactive	k7.23	A	A
Fluoxetine hydrochloride (56296-78-7)	20.91 ± 4.72 (-99 ± 2)	34.16 ± 5.82 (-84 ± 13)	1.96 ± 0.84 (-125 ± 6)	0.46 ± 0.19 (-95 ± 1)	5.5 ± 2.61 (-62 ± 2)	Inactive	k7.24	A	A
2-Methyl-4'-(methylthio)-2-morpholinopropiophenone (71868-10-5)	40.09 ± 4.61 (-50 ± 4)	23.18 ± 7.46 (-118 ± 3)	0.94 ± 0.32 (-142 ± 3)	2.53 ± 0.29 (-101 ± 3)	3.18 ± 1.62 (-70 ± 1)	Inactive	k7.25	A	A
Etafenone (90-54-0)	6.05 ± 1.51 (-99 ± 2)	Inactive	35.59 ± 11.39 (-68 ± 22)	0.64 ± 0.08 (-103 ± 4)	3.59 ± 1.71 (-34 ± 4)	Inactive	k7.26	A	ND
Raloxifene hydrochloride (82640-04-8)	38.64 ± 5.32 (-41 ± 9)	0.44 ± 0.39 (-68 ± 8)	49.94 ± 24.9 (-163 ± 22)	47.53 ± 20.72 (-120 ± 17)	1.95 ± 1.15 (-66 ± 1)	Inactive	k7.26	A	A
Tesmilifene hydrochloride (98774-23-3)	Inactive	Inactive	0.43 ± 0.17 (-69 ± 11)	12.07 ± 3.02 (-92 ± 6)	14.21 ± 3.96 (44 ± 9)	Inactive	k7.26	A	ND
Adefovir dipivoxil (142340-99-6)	Inactive	Inactive	Inactive	Inactive	0.55 ± 0 (-92 ± 5)	Inactive	k8.6	A	ND
Alosetron hydrochloride (122852-69-1)	0.89 ± 0.08 (-90 ± 4)	1.66 ± 0.49 (-80 ± 4)	27.78 ± 15.74 (-90 ± 27)	10.76 ± 2.69 (-106 ± 5)	10.21 ± 1.3 (-88 ± 5)	Inactive	k8.10	A	ND
Fabesetron hydrochloride (129299-90-7)	1.56 ± 0.18 (-98 ± 3)	0.51 ± 0.09 (-90 ± 4)	1.67 ± 0.49 (-134 ± 5)	3.52 ± 0.74 (-103 ± 4)	1.89 ± 0.52 (-87 ± 1)	Inactive	k8.10	A	A
Mecarbinate (15574-49-9)	0.54 ± 0.02 (-90 ± 8)	12.92 ± 2.32 (-46 ± 5)	7.23 ± 0.92 (-119 ± 25)	17.95 ± 5.78 (-46 ± 9)	5.97 ± 0.82 (-75 ± 1)	Inactive	k8.16	A	ND
Dimethyl(2-phenoxyethyl)-2-thenylammonium iodide (109732-56-1)	Inactive	Inactive	Inactive	0.15 ± 0.04 (-98 ± 3)	Inactive	Inactive	k8.21	M	M
Imiloxan (81167-16-0)	25.28 ± 5.05 (-44 ± 13)	Inactive	4.42 ± 0.83 (-115 ± 7)	0.69 ± 0.08 (-103 ± 3)	Inactive	Inactive	k8.22	A	ND
Neticonazole (130726-68-0)	4.51 ± 2.88 (-98 ± 10)	7.76 ± 3.93 (-106 ± 5)	3.49 ± 2.23 (-132 ± 11)	7.69 ± 5.3 (-106 ± 7)	0.32 ± 0.39 (-87 ± 8)	Inactive	k8.22	I	A
Binospirone mesylate (124756-23-6)	18.46 ± 2.61 (-42 ± 8)	23.52 ± 5.69 (-33 ± 4)	8.77 ± 1.42 (-83 ± 31)	0.29 ± 0.02 (-101 ± 2)	0.35 ± 0 (-71 ± 3)	Inactive	k8.24	C	ND
GW473178E methyl benzene sulphonic acid (263553-33-9)	Inactive	5.86 ± 1.05 (-93 ± 5)	46.89 ± 10.58 (-91 ± 9)	23.1 ± 1.56 (-45 ± 7)	0.8 ± 0.18 (-81 ± 6)	Inactive	k8.24	A	A
SSR150106 (NOCAS_47362)	57.1 ± 10.67 (-57 ± 15)	40.09 ± 4.61 (-43 ± 2)	47.38 ± 20.44 (-145 ± 49)	0.2 ± 0.11 (-102 ± 4)	14.44 ± 12.23 (-57 ± 14)	Inactive	k8.24	F	ND
Bromocriptine mesylate (22260-51-1)	Inactive	7.32 ± 0.48 (-64 ± 10)	20.81 ± 3.55 (-87 ± 12)	Inactive	0.19 ± 0.1 (-88 ± 6)	Inactive	k9.3	A	I
Ergotamine D-tartrate (379-79-3)	22.64 ± 8.25 (-76 ± 10)	16.54 ± 7.87 (-95 ± 15)	37.36 ± 23.08 (-173 ± 81)	31.27 ± 7.81 (-67 ± 13)	0.34 ± 0.08 (-88 ± 1)	42.08 ± 20.58 (-33 ± 3)	k9.3	D	ND
Bisibutiamine (3286-46-2)	Inactive	Inactive	Inactive	Inactive	0.36 ± 0.05 (-77 ± 9)	Inactive	k9.7	A	ND
Bopindolol (62658-63-3)	Inactive	6.95 ± 0.8 (-91 ± 3)	23.92 ± 13.01 (-112 ± 30)	0.64 ± 0.04 (-105 ± 2)	5.34 ± 0.91 (-71 ± 7)	Inactive	k9.17	B	ND
Bifenazate (149877-41-8)	4.75 ± 1.09 (-103 ± 5)	2.33 ± 1.55 (-104 ± 3)	0.49 ± 0.24 (-98 ± 15)	0.68 ± 0.27 (-70 ± 8)	1.51 ± 1.61 (-85 ± 4)	Inactive	k9.18	A	A
Methoxychlor (72-43-5)	17.8 ± 6.48 (-88 ± 15)	2.45 ± 0.46 (-99 ± 2)	0.86 ± 0.15 (-138 ± 11)	35.53 ± 4.08 (-63 ± 11)	74.88 ± 6.09 (-31 ± 1)	Inactive	k9.19	A	A
Etoxazole (153233-91-1)	19.6 ± 4.48 (-59 ± 8)	9.94 ± 2.77 (-92 ± 5)	3.43 ± 0.0 (-134 ± 15)	10.45 ± 9.68 (-79 ± 9)	0.11 ± 0.09 (-77 ± 7)	Inactive	k9.21	A	A
Propargite (2312-35-8)	7.75 ± 1.32 (-99 ± 7)	0.49 ± 0.03 (-98 ± 3)	0.78 ± 0.13 (-150 ± 40)	15.98 ± 5.82 (-81 ± 8)	1.87 ± 0.24 (-73 ± 3)	Inactive	k9.21	A	A
Kresoxim-methyl (143390-89-0)	22.03 ± 5.5 (-95 ± 9)	19.57 ± 7.96 (-108 ± 11)	0.51 ± 0.11 (-132 ± 8)	Inactive	9.48 ± 0.77 (41 ± 8)	Inactive	k9.24	A	A
Napropamide (15299-99-7)	25.03 ± 12.48 (-105 ± 7)	29.91 ± 6.75 (-69 ± 21)	0.66 ± 0.12 (-134 ± 2)	Inactive	7.56 ± 2.14 (-43 ± 10)	Inactive	k9.25	A	A
Simetride (154-82-5)	Inactive	6.41 ± 6.45 (-56 ± 24)	17.03 ± 19.13 (-75 ± 13)	Inactive	0.25 ± 0.09 (-86 ± 10)	Inactive	k9.25	A	A
Indinavir sulfate (157810-81-6)	Inactive	28.88 ± 4.92 (-43 ± 6)	Inactive	21.13 ± 2.43 (-90 ± 11)	0.17 ± 0.02 (-97 ± 2)	Inactive	k10.3	A	A
Fenethylline hydrochloride (1892-80-4)	Inactive	Inactive	85.07 ± 5.54 (-90 ± 6)	5.37 ± 0.35 (-99 ± 6)	0.73 ± 0.05 (-84 ± 6)	Inactive	k10.10	A	A
Azelnidipine (123524-52-7)	Inactive	1.56 ± 0.18 (-97 ± 3)	2.43 ± 0.68 (-132 ± 7)	13.23 ± 3.2 (-40 ± 8)	0.27 ± 0.07 (-76 ± 6)	Inactive	k10.12	A	ND
Lercanidipine hydrochloride (132866-11-6)	32.79 ± 2.67 (-33 ± 1)	2.89 ± 0.52 (-96 ± 6)	1.95 ± 0.99 (-138 ± 18)	4.44 ± 1.02 (-101 ± 2)	0.6 ± 0.08 (-81 ± 2)	Inactive	k10.12	A	ND
Manidipine (89226-75-5)	Inactive	0.52 ± 0.3 (-94 ± 3)	2.39 ± 2.01 (-121 ± 9)	6.17 ± 5.32 (-77 ± 8)	Inactive	Inactive	k10.12	A	ND
Nicardipine (55985-32-5)	Inactive	0.38 ± 0.06 (-95 ± 8)	4.01 ± 1.12 (-138 ± 5)	6.95 ± 0.8 (-117 ± 8)	0.18 ± 0.02 (-85 ± 8)	Inactive	k10.12	A	ND
Nicardipine hydrochloride (54527-84-3)	49.98 ± 17.83 (-48 ± 2)	0.41 ± 0.03 (-107 ± 3)	3.77 ± 1.06 (-127 ± 6)	6.09 ± 0.84 (-110 ± 2)	0.21 ± 0.07 (-84 ± 3)	Inactive	k10.12	A	A
rac Benidipine hydrochloride (91599-74-5)	25.2 ± 8.06 (-42 ± 6)	0.75 ± 0.1 (-101 ± 2)	6.53 ± 1.47 (-140 ± 51)	13.58 ± 3.3 (-95 ± 2)	0.84 ± 0.12 (-84 ± 7)	Inactive	k10.12	A	A
Watanidipine (116308-55-5)	14.57 ± 0.85 (-90 ± 21)	0.49 ± 0.06 (-99 ± 6)	8.39 ± 0.55 (-94 ± 5)	Inactive	2.38 ± 1.73 (-43 ± 11)	Inactive	k10.12	A	A
Butacaine (149-16-6)	22.35 ± 12.09 (-45 ± 9)	26.39 ± 6.38 (-41 ± 3)	38.9 ± 0.0 (-94 ± 15)	0.03 ± 0.01 (-106 ± 4)	Inactive	Inactive	k10.15	A	ND
Gabexate mesilate (56974-61-9)	20.14 ± 4.79 (-49 ± 20)	10.33 ± 4.77 (82 ± 30)	10.33 ± 4.77 (-82 ± 30)	0.27 ± 0.04 (-102 ± 4)	21.25 ± 8.41 (37 ± 5)	Inactive	k10.16	A	ND
Piperonal acetone (3160-37-0)	0.25 ± 0.03 (-93 ± 1)	8.04 ± 0.92 (-118 ± 10)	14.5 ± 3.32 (-159 ± 42)	31 ± 5.28 (-103 ± 9)	4.65 ± 1.95 (-81 ± 6)	40.32 ± 4.63 (-55 ± 10)	k10.20	A	A
1-(1,3-Benzodioxol-5-yl)-N-ethylpropan-2-amine hydrochloride (74341-78-9)	58.82 ± 23.26 (-41 ± 4)	Inactive	101.8 ± 8.28 (-72 ± 10)	0.23 ± 0.04 (-106 ± 7)	Inactive	Inactive	k10.21	A	A
1-(1,3-Benzodioxol-5-yl)-N-methylpropan-2-amine hydrochloride (64057-70-1)	Inactive	Inactive	Inactive	0.4 ± 0.08 (-108 ± 3)	Inactive	Inactive	k10.21	A	A
Piperonyl acetone (55418-52-5)	0.75 ± 0.13 (-97 ± 4)	22.26 ± 9.54 (-102 ± 10)	29.91 ± 6.75 (-124 ± 3)	44.96 ± 16.37 (-42 ± 9)	18.46 ± 6.9 (-87 ± 5)	Inactive	k10.21	A	A
Piperonyl butoxide (51-03-6)	1.03 ± 0.24 (-102 ± 2)	0.65 ± 0.15 (-104 ± 4)	0.5 ± 0.19 (-132 ± 16)	6.78 ± 1.53 (-108 ± 3)	0.14 ± 0.02 (-93 ± 1)	Inactive	k10.21	A	A
Climbazole (38083-17-9)	16.12 ± 1.09 (-80 ± 20)	3.23 ± 0.41 (-95 ± 3)	1.56 ± 0.18 (-144 ± 11)	28.66 ± 1.94 (-58 ± 10)	0.04 ± 0.01 (-86 ± 4)	Inactive	k10.24	A	ND
Difenoconazole (119446-68-3)	27.36 ± 3.76 (-93 ± 9)	1.22 ± 0.08 (-101 ± 3)	0.08 ± 0.04 (-136 ± 9)	34.44 ± 4.74 (-83 ± 7)	0.08 ± 0.03 (-82 ± 3)	Inactive	k10.24	A	A
Indoxacarb (173584-44-6)	Inactive	3.35 ± 0.57 (-99 ± 6)	0.17 ± 0.02 (-135 ± 7)	14 ± 7.57 (-42 ± 2)	2.61 ± 1.17 (-71 ± 3)	Inactive	k10.24	A	A
Omoconazole (74512-12-2)	2.5 ± 0.24 (-91 ± 10)	0.87 ± 0.1 (-99 ± 3)	0.92 ± 0.4 (-124 ± 5)	1.67 ± 0.11 (-108 ± 6)	0.26 ± 0.09 (-85 ± 1)	Inactive	k10.24	A	A
Prochloraz (67747-09-5)	0.22 ± 0.1 (-95 ± 2)	0.81 ± 0.35 (-104 ± 6)	0.05 ± 0.03 (-121 ± 16)	0.53 ± 0.15 (-102 ± 3)	0.07 ± 0.04 (-85 ± 1)	Inactive	k10.24	A	A
Triadimefon (43121-43-3)	36.99 ± 2.5 (-64 ± 8)	11.29 ± 1.3 (-99 ± 7)	1.92 ± 1.12 (-118 ± 7)	51.55 ± 16.49 (-33 ± 3)	0.45 ± 0.09 (-78 ± 1)	Inactive	k10.24	A	A
Triadimenol (55219-65-3)	33.56 ± 7.57 (-41 ± 11)	34.41 ± 6.75 (-97 ± 4)	1.38 ± 0.23 (-134 ± 9)	65.14 ± 18.15 (-84 ± 28)	1.42 ± 0.16 (-92 ± 2)	Inactive	k10.24	A	A
Dimenhydrinate (523-87-5)	37.48 ± 4.78 (-44 ± 5)	49.47 ± 4.65 (-38 ± 2)	38.78 ± 2.53 (-84 ± 9)	1.31 ± 0.42 (-98 ± 6)	Inactive	Inactive	k11.9	M	M
Cilnidipine (132203-70-4)	15.56 ± 1.79 (-67 ± 6)	0.21 ± 0.01 (-101 ± 3)	1.75 ± 0.2 (-155 ± 10)	29.15 ± 6.57 (-65 ± 3)	0.91 ± 0.06 (-87 ± 3)	Inactive	k11.12	A	ND
Lacidipine (103890-78-4)	23.86 ± 4.07 (-38 ± 9)	1.29 ± 0.16 (-108 ± 5)	6.72 ± 2.66 (-126 ± 11)	15.67 ± 21.54 (-40 ± 2)	0.25 ± 0.05 (-85 ± 4)	Inactive	k11.12	A	ND
Nimodipine (66085-59-4)	25.27 ± 7.04 (-74 ± 16)	1.27 ± 0.35 (-107 ± 9)	2.25 ± 0.63 (-126 ± 16)	36.78 ± 2.99 (-67 ± 24)	0.99 ± 0.23 (-80 ± 5)	Inactive	k11.12	A	ND
Nitrendipine (39562-70-4)	Inactive	0.88 ± 0.16 (-97 ± 6)	1.4 ± 0.26 (-138 ± 9)	Inactive	10.62 ± 1.46 (-75 ± 6)	Inactive	k11.12	A	ND
Benfluorex hydrochloride (23642-66-2)	2.6 ± 0.85 (-92 ± 11)	25.27 ± 7.04 (-60 ± 5)	6.95 ± 2.28 (-135 ± 18)	0.08 ± 0.01 (-100 ± 2)	0.75 ± 0.05 (-76 ± 2)	Inactive	k11.16	A	ND
Hexylcaine hydrochloride (532-76-3)	Inactive	Inactive	8.08 ± 0.55 (-95 ± 36)	0.14 ± 0.01 (-105 ± 2)	Inactive	Inactive	k11.16	A	ND
Meprylcaine hydrochloride (956-03-6)	Inactive	Inactive	Inactive	0.53 ± 0.07 (-106 ± 1)	Inactive	Inactive	k11.16	A	ND
Amidoflumet (84466-05-7)	0.91 ± 0.32 (-104 ± 6)	Inactive	Inactive	Inactive	Inactive	Inactive	k11.17	F	A
Picoxystrobin (117428-22-5)	32.08 ± 5.99 (-98 ± 4)	38.44 ± 2.5 (-100 ± 4)	0.99 ± 0.28 (-139 ± 3)	38.44 ± 2.5 (-62 ± 6)	2.32 ± 0.75 (38 ± 1)	Inactive	k11.19	A	A
Atazanavir (198904-31-3)	Inactive	15.49 ± 0 (-54 ± 6)	36.41 ± 6.55 (-117 ± 15)	Inactive	0.58 ± 0.1 (-82 ± 6)	Inactive	k12.4	A	ND
Lopinavir (192725-17-0)	Inactive	14.93 ± 0.97 (-72 ± 6)	28.03 ± 6.41 (-110 ± 17)	15.49 ± 0 (-72 ± 7)	0.6 ± 0.08 (-82 ± 7)	Inactive	k12.4	A	ND
Ritonavir (155213-67-5)	Inactive	1.56 ± 0.18 (-103 ± 3)	11.01 ± 1.27 (-114 ± 11)	13.3 ± 0.87 (-91 ± 9)	0.04 ± 0 (-86 ± 2)	Inactive	k12.4	A	ND
Nicotredole (29876-14-0)	14.61 ± 1.51 (-70 ± 11)	15.06 ± 2.56 (-52 ± 9)	8.39 ± 0.55 (-129 ± 5)	31.04 ± 3.57 (-72 ± 9)	0.98 ± 0.11 (-82 ± 4)	35.15 ± 7.36 (-25 ± 1)	k12.7	A	ND
Etomidate (33125-97-2)	16.44 ± 6.01 (-67 ± 2)	12.8 ± 0.87 (-95 ± 6)	8.75 ± 1.01 (-160 ± 23)	Inactive	0.3 ± 0.04 (-72 ± 6)	Inactive	k12.14	A	ND
Metomidate hydrochloride (35944-74-2)	Inactive	34.03 ± 8.5 (-67 ± 7)	4.05 ± 1.38 (-122 ± 19)	5.65 ± 2.66 (-102 ± 3)	0.25 ± 0.11 (-81 ± 7)	Inactive	k12.14	A	ND
Niceritrol (5868-05-3)	Inactive	3.44 ± 1.47 (-37 ± 4)	Inactive	Inactive	0.34 ± 0.06 (-89 ± 4)	Inactive	k12.14	A	ND
Nicoboxil (13912-80-6)	12.86 ± 1.64 (-99 ± 8)	22.46 ± 7.19 (-36 ± 10)	12.46 ± 2.33 (-114 ± 21)	36.79 ± 2.99 (-33 ± 3)	0.78 ± 0.09 (-50 ± 3)	Inactive	k12.14	A	A
Nicomolol (27959-26-8)	Inactive	8.67 ± 5.17 (-69 ± 35)	23.33 ± 22.02 (-59 ± 15)	22.35 ± 12.09 (-37 ± 2)	0.12 ± 0.01 (-90 ± 4)	Inactive	k12.14	A	ND
Propoxate (7036-58-0)	18.88 ± 2.6 (-65 ± 3)	13.3 ± 0.87 (-96 ± 4)	3.09 ± 1.1 (-138 ± 1)	Inactive	0.49 ± 0.06 (-76 ± 6)	Inactive	k12.14	A	Ac
Thiazopyr (117718-60-2)	0.4 ± 0.05 (-96 ± 11)	34.28 ± 2.23 (-81 ± 7)	5.43 ± 0.35 (-138 ± 12)	54.34 ± 3.54 (-34 ± 6)	1.93 ± 0.63 (-86 ± 5)	Inactive	k12.14	A	A
Nitrothal-isopropyl (10552-74-6)	2.34 ± 0.22 (-92 ± 7)	1.06 ± 0.08 (-109 ± 4)	0.52 ± 0.06 (-132 ± 5)	6.51 ± 0.75 (-102 ± 3)	7.64 ± 1.37 (37 ± 7)	Inactive	k12.15	A	A
Isocarbophos (24353-61-5)	1.14 ± 0.93 (-98 ± 2)	5.11 ± 1.17 (-109 ± 14)	0.13 ± 0.08 (-140 ± 9)	46.09 ± 21.64 (-80 ± 10)	1.61 ± 1.15 (-85 ± 3)	Inactive	k12.17	A	A
Isofenphos (25311-71-1)	9.71 ± 1.34 (-99 ± 1)	1.44 ± 0.33 (-103 ± 4)	0.19 ± 0.04 (-141 ± 10)	60.62 ± 17.94 (-53 ± 9)	0.68 ± 0.04 (-85 ± 4)	Inactive	k12.17	A	A
Sarpogrelate hydrochloride (135159-51-2)	16.23 ± 13.15 (-82 ± 20)	Inactive	36.79 ± 2.99 (-97 ± 14)	0.42 ± 0.24 (-101 ± 2)	6.72 ± 1.15 (-70 ± 1)	Inactive	k12.22	A	ND
Bacampicillin hydrochloride (37661-08-8)	Inactive	Inactive	Inactive	13.65 ± 3.8 (-42 ± 5)	0.37 ± 0.02 (-88 ± 2)	Inactive	k13.2	A	ND
Lenampicillin hydrochloride (80734-02-7)	Inactive	41.28 ± 3.36 (-38 ± 17)	Inactive	Inactive	0.62 ± 0.12 (-83 ± 3)	Inactive	k13.2	A	F
Pivampicillin (33817-20-8)	Inactive	23.64 ± 7.75 (-66 ± 14)	Inactive	Inactive	0.84 ± 0.12 (-87 ± 2)	Inactive	k13.2	C	ND
Carfilzomib (868540-17-4)	Inactive	29.22 ± 2.38 (-25 ± 3)	Inactive	Inactive	0.91 ± 0.16 (-81 ± 4)	Inactive	k13.4	A	ND
SSR 240612 (464930-42-5)	Inactive	48.21 ± 10.1 (-81 ± 20)	65.91 ± 24.79 (-95 ± 19)	0.21 ± 0.05 (-106 ± 4)	0.11 ± 0.03 (-87 ± 3)	Inactive	k13.4	A	A
Racecadotril (81110-73-8)	15.14 ± 0.61 (-60 ± 17)	3.34 ± 0.22 (-93 ± 2)	0.64 ± 0.04 (-155 ± 25)	1.24 ± 0.14 (-77 ± 4)	6.37 ± 2.05 (-68 ± 7)	Inactive	k13.5	A	ND
Triallyl trimellitate (2694-54-4)	5.66 ± 0.65 (-102 ± 6)	0.33 ± 0.06 (-93 ± 8)	0.15 ± 0.03 (-118 ± 28)	46.25 ± 14.89 (-47 ± 15)	1.5 ± 0.34 (-88 ± 7)	Inactive	k13.16	A	A
Benazepril (86541-74-4)	14.05 ± 1.33 (-83 ± 19)	7.32 ± 1.65 (-99 ± 1)	6.84 ± 1.91 (-101 ± 7)	29.22 ± 2.38 (-36 ± 8)	0.72 ± 0.05 (-85 ± 5)	Inactive	k15.1	D	ND
PharmaGSID_48506 (588941-45-1)	38.8 ± 6.61 (-52 ± 8)	6.19 ± 2.52 (-91 ± 10)	11.41 ± 4.4 (-101 ± 57)	37.18 ± 4.74 (-87 ± 15)	0.91 ± 0.09 (-71 ± 16)	Inactive	k15.8	A	A
Methoxyfenozide (161050-58-4)	Inactive	18.15 ± 4.15 (-104 ± 8)	3.43 ± 0.22 (-143 ± 39)	43.96 ± 10.98 (-79 ± 11)	0.74 ± 0.05 (-84 ± 3)	Inactive	k15.14	A	A
Daniquidone (67199-66-0)	0.67 ± 0.15 (-94 ± 8)	5.05 ± 1.14 (-105 ± 10)	2.8 ± 0.36 (-128 ± 13)	4.39 ± 1.41 (-106 ± 8)	0.82 ± 0.14 (-84 ± 7)	0.36 ± 0.13 (-95 ± 4)	k15.15	A	A
Dialifor (10311-84-9)	68.41 ± 4.46 (-64 ± 1)	1.13 ± 0.13 (-98 ± 7)	0.38 ± 0.03 (-133 ± 5)	38.47 ± 2.51 (-64 ± 1)	1.65 ± 0.56 (-85 ± 2)	Inactive	k16.15	A	A
PharmaGSID_48172 (NOCAS_48172)	61.53 ± 5 (-38 ± 2)	17.83 ± 3.04 (-112 ± 9)	10.91 ± 4.71 (-138 ± 12)	8.86 ± 0.58 (-103 ± 5)	0.41 ± 0.16 (-74 ± 2)	Inactive	k16.15	A	A
Phosmet (732-11-6)	6.92 ± 0 (-103 ± 4)	2.04 ± 0.26 (-111 ± 4)	0.47 ± 0.07 (-132 ± 20)	24.64 ± 8.11 (-80 ± 15)	2.55 ± 0.17 (-77 ± 2)	Inactive	k16.15	A	ND
Alfentanil hydrochloride (69049-06-5)	Inactive	49.99 ± 10.47 (-39 ± 9)	93.03 ± 7.57 (-63 ± 14)	43.95 ± 0 (-41 ± 1)	0.5 ± 0.06 (-84 ± 7)	Inactive	k17.2	A	A
cis-N-[1-[2-(2-Thienyl)ethyl]-3-methyl-4-piperidyl]-N-phenylpropanamide hydrochloride (131690-45-4)	Inactive	20.81 ± 6.16 (-101 ± 15)	4.14 ± 1.86 (-117 ± 4)	0.31 ± 0 (-103 ± 2)	3.25 ± 0.73 (-49 ± 3)	Inactive	k17.2	A	A
N-(4-Fluorophenyl)-N-[1-(2-phenylethyl)-4-piperidyl] propanamide (90736-23-5)	Inactive	Inactive	Inactive	0.39 ± 0.03 (-103 ± 3)	21.44 ± 1.74 (39 ± 4)	Inactive	k17.2	A	A
N-[1-[1-Methyl-2-(2-thienyl)ethyl]-4-piperidyl]-N-phenylpropanamide hydrochloride (117332-94-2)	Inactive	Inactive	60.57 ± 26.13 (-77 ± 11)	0.26 ± 0.03 (-102 ± 4)	Inactive	Inactive	k17.2	A	A
N-Phenyl-N-[1-[2-(2-thienyl)ethyl]-4-piperidyl]propanamide hydrochloride (1:1) (79278-88-9)	Inactive	59.98 ± 13.53 (-40 ± 6)	55.06 ± 21.78 (-103 ± 8)	0.77 ± 0.11 (-102 ± 7)	Inactive	Inactive	k17.2	A	A
Sufentanil citrate (60561-17-3)	Inactive	71.45 ± 11.58 (-51 ± 11)	39.91 ± 0.0 (-98 ± 8)	1.47 ± 0.1 (-107 ± 3)	1.04 ± 0.33 (-74 ± 8)	Inactive	k17.2	A	A
Denatonium benzoate (3734-33-6)	38.47 ± 2.51 (-59 ± 16)	Inactive	38.47 ± 2.51 (-100 ± 4)	0.01 ± 0 (-107 ± 7)	33.64 ± 2.74 (-35 ± 4)	Inactive	k17.5	C	C
Levobupivacaine hydrochloride (27262-48-2)	17.38 ± 0 (-62 ± 5)	Inactive	Inactive	0.57 ± 0.04 (-109 ± 3)	9.59 ± 2.39 (-54 ± 7)	Inactive	k17.5	A	ND
Cinanserin (1166-34-3)	Inactive	Inactive	29.59 ± 16.13 (-78 ± 38)	0.52 ± 0.22 (-96 ± 14)	Inactive	Inactive	k17.9	A	ND
Tributyltin benzoate (4342-36-3)	35.73 ± 4.11 (-43 ± 7)	10.16 ± 2.13 (-109 ± 17)	1.42 ± 0.47 (-144 ± 16)	0.92 ± 0.26 (-100 ± 9)	26.31 ± 8.06 (-74 ± 2)	34.28 ± 2.23 (-58 ± 6)	k17.14	F	A
FR130739 (136042-19-8)	62.25 ± 15.12 (-61 ± 16)	0.37 ± 0.03 (-97 ± 8)	Inactive	Inactive	40.53 ± 1.06 (-47 ± 3)	66.43 ± 11.95 (-33 ± 6)	k17.20	A	A
Enadoline (124378-77-4)	49.13 ± 19.46 (-44 ± 13)	34.24 ± 4.71 (-77 ± 8)	57.87 ± 24.22 (-104 ± 16)	0.18 ± 0.02 (-78 ± 2)	19.97 ± 6.57 (-67 ± 7)	Inactive	k18.1	A	A
Spiradoline (87151-85-7)	Inactive	Inactive	Inactive	4.21 ± 0.27 (-102 ± 7)	0.84 ± 0.12 (-77 ± 1)	Inactive	k18.1	A	ND
Butachlor (23184-66-9)	51.59 ± 16.51 (-42 ± 8)	5.09 ± 0.95 (-97 ± 19)	0.83 ± 0.06 (-144 ± 7)	50.89 ± 9.51 (-46 ± 6)	6.9 ± 1.18 (-58 ± 9)	Inactive	k18.2	A	A
CP-532623 (261947-38-0)	37.02 ± 2.51 (-39 ± 4)	2.43 ± 1.63 (-37 ± 18)	20.61 ± 21.17 (-69 ± 9)	Inactive	0.75 ± 0.13 (-81 ± 2)	Inactive	k18.3	A	A
Pyrinuron (53558-25-1)	15.45 ± 2.63 (-100 ± 0)	5.43 ± 0.35 (-105 ± 9)	3.28 ± 1.56 (-135 ± 13)	44.8 ± 15.98 (-64 ± 3)	0.93 ± 0.12 (-76 ± 5)	Inactive	k18.9	A	A
Chlorophacinone (3691-35-8)	8.52 ± 9.98 (-98 ± 9)	0.76 ± 0.65 (-92 ± 4)	10.96 ± 5.96 (-136 ± 9)	44.94 ± 22.85 (-78 ± 14)	33.64 ± 2.74 (97 ± 9)	Inactive	k18.15	B	F
Diphacinone (82-66-6)	28.28 ± 11.08 (-93 ± 7)	0.53 ± 0.74 (-101 ± 4)	34.81 ± 11.45 (-80 ± 23)	32.29 ± 4.12 (-49 ± 4)	29.22 ± 2.38 (65 ± 40)	Inactive	k18.15	F	ND
Acibenzolar-S-methyl (135158-54-2)	0.77 ± 0.11 (-94 ± 7)	8.65 ± 1.19 (-93 ± 9)	13.25 ± 2.38 (-133 ± 9)	34.28 ± 2.23 (-79 ± 6)	Inactive	Inactive	k18.17	A	A
Azinphos-ethyl (2642-71-9)	28.65 ± 6 (-88 ± 5)	0.57 ± 0.11 (-97 ± 0)	0.32 ± 0.06 (-141 ± 5)	35.57 ± 0 (-87 ± 6)	1.87 ± 0.34 (-77 ± 3)	Inactive	k18.17	A	A
Azinphos-methyl (86-50-0)	28.26 ± 0 (-93 ± 8)	3.88 ± 0.66 (-99 ± 12)	1.01 ± 0.12 (-134 ± 9)	55.48 ± 13.48 (-75 ± 13)	11.45 ± 2.62 (-87 ± 5)	47.70 ± 13.48 (-40 ± 2)	k18.17	B	B
Flurochloridone (61213-25-0)	1.04 ± 0.07 (-100 ± 2)	7.82 ± 1.95 (82 ± 14)	12.26 ± 4.85 (-122 ± 13)	35.95 ± 20.25 (-40 ± 6)	6.98 ± 2.77 (42 ± 7)	Inactive	k19.3	A	A
Linopirdine (105431-72-9)	24.14 ± 9.56 (-50 ± 8)	3.04 ± 0.74 (-95 ± 5)	1.71 ± 1.07 (-136 ± 7)	20.69 ± 9.02 (-61 ± 27)	0.27 ± 0.1 (-82 ± 16)	Inactive	k19.3	A	ND
SB-206553 (1197334-04-5)	0.07 ± 0.01 (-96 ± 6)	Inactive	Inactive	Inactive	3.55 ± 0.64 (-82 ± 5)	4.77 ± 1.70 (-73 ± 12)	k19.4	A	ND
3-Acetylphenanthrene (2039-76-1)	1.04 ± 0.13 (-97 ± 1)	11.64 ± 0.79 (-93 ± 2)	22.42 ± 2.58 (-138 ± 3)	88.85 ± 0 (-46 ± 10)	48.54 ± 19.2 (-66 ± 4)	32.81 ± 2.22 (-56 ± 6)	k19.15	A	A
4,4'-Dibromobenzil (35578-47-3)	9.92 ± 0 (-37 ± 3)	Inactive	0.71 ± 0.31 (-137 ± 6)	Inactive	Inactive	Inactive	k19.16	ND	Ac
9,10-Dihydrobenzo[a]pyren-7(8H)-one (3331-46-2)	0.28 ± 0.05 (-100 ± 3)	5.32 ± 0.68 (-71 ± 3)	26.27 ± 7.32 (-125 ± 17)	Inactive	9.09 ± 1.05 (-72 ± 4)	9.87 ± 1.68 (-53 ± 7)	k19.16	A	A
9-Fluorenone (486-25-9)	0.45 ± 0.22 (-96 ± 2)	67.66 ± 4.58 (-67 ± 8)	43.85 ± 12.92 (-118 ± 20)	Inactive	10.44 ± 5.38 (45 ± 3)	67.66 ± 4.58 (-30 ± 3)	k19.16	A	A
Anthrone (90-44-8)	0.44 ± 0.07 (-99 ± 1)	12.58 ± 3.51 (-54 ± 8)	15.72 ± 5.91 (-83 ± 4)	Inactive	26.66 ± 4.8 (-63 ± 11)	Inactive	k19.16	F	I
Xanthone (90-47-1)	0.5 ± 0.06 (-94 ± 1)	35.73 ± 4.11 (-56 ± 5)	29.67 ± 5.34 (-110 ± 6)	Inactive	14.54 ± 5.7 (59 ± 13)	23.57 ± 4.24 (-36 ± 11)	k19.16	A	A
2-Chloroanthraquinone (131-09-9)	0.11 ± 0.03 (-97 ± 5)	Inactive	Inactive	Inactive	Inactive	Inactive	k19.17	ND	A
Anthraquinone (84-65-1)	0.23 ± 0.06 (-96 ± 3)	Inactive	Inactive	Inactive	Inactive	Inactive	k19.17	F	ND
Itraconazole (84625-61-6)	Inactive	14.05 ± 3.21 (-81 ± 13)	8.3 ± 4.22 (-53 ± 15)	Inactive	0.13 ± 0.04 (-76 ± 8)	Inactive	k20.1	A	ND
Ketoconazole (65277-42-1)	46.38 ± 22.08 (-78 ± 13)	6.12 ± 0.84 (-111 ± 8)	13.76 ± 5.44 (-140 ± 22)	37.02 ± 2.51 (-90 ± 4)	0.03 ± 0 (-87 ± 11)	Inactive	k20.1	A	A
Posaconazole (171228-49-2)	Inactive	11.29 ± 3.15 (-92 ± 18)	14.84 ± 4.39 (-104 ± 13)	11.26 ± 3.6 (-47 ± 6)	0.12 ± 0.02 (-79 ± 5)	Inactive	k20.1	A	ND
SSR126768 (NOCAS_47379)	Inactive	2.11 ± 0.24 (-107 ± 6)	1.49 ± 0.17 (-133 ± 15)	22.33 ± 6.31 (-70 ± 6)	0.14 ± 0.02 (-89 ± 1)	Inactive	k20.2	A	A
CI-1018 (NOCAS_47248)	Inactive	34.28 ± 2.23 (-75 ± 11)	18.55 ± 6.31 (-131 ± 24)	38.47 ± 2.51 (-57 ± 5)	0.8 ± 0.29 (-74 ± 0)	Inactive	k20.3	A	A
2,2'-Dibenzoylaminodiphenyl disulfide (135-57-9)	6.73 ± 1.52 (-88 ± 2)	0.57 ± 0.07 (-99 ± 3)	3.94 ± 2.15 (-155 ± 9)	37.5 ± 45.35 (15 ± 47)	3.23 ± 1.25 (-75 ± 7)	3.42 ± 1.53 (-57 ± 5)	k20.7	A	A
Mozavaptan (137975-06-5)	Inactive	26.02 ± 12.23 (-35 ± 0)	Inactive	Inactive	0.09 ± 0.01 (-89 ± 4)	Inactive	k20.7	A	F
YM218 (NOCAS_48176)	9.95 ± 1.14 (-71 ± 16)	19.89 ± 3.22 (-34 ± 7)	Inactive	2.33 ± 0.42 (-103 ± 8)	0.31 ± 0.11 (-91 ± 3)	Inactive	k20.7	A	A
Metyrapone (54-36-4)	Inactive	Inactive	Inactive	Inactive	0.57 ± 0.16 (-62 ± 5)	Inactive	k20.15	A	ND
Nizofenone (54533-86-7)	19.78 ± 6.88 (-65 ± 18)	25.08 ± 13.57 (-35 ± 1)	18.81 ± 17.43 (-98 ± 17)	2.98 ± 0.19 (-103 ± 6)	0.44 ± 0 (-87 ± 2)	Inactive	k20.17	A	ND
Triethanolamine stearate (4568-28-9)	3.98 ± 2.02 (-97 ± 4)	1.38 ± 0.34 (-98 ± 6)	0.42 ± 0.18 (-127 ± 1)	35.34 ± 0 (-82 ± 6)	6.98 ± 5.01 (-86 ± 7)	74.82 ± 6.08 (-26 ± 14)	k20.24	F	ND
Dehydroabietylamine acetate (2026-24-6)	38.64 ± 5.32 (-53 ± 5)	42.19 ± 26.12 (-70 ± 20)	14.98 ± 6.91 (-121 ± 11)	1.51 ± 0.43 (-90 ± 10)	0.41 ± 0.13 (-82 ± 3)	Inactive	k20.25	A	A
Azaconazole (60207-31-0)	33.14 ± 4.22 (-89 ± 9)	15.38 ± 2.12 (-103 ± 8)	2.14 ± 0.96 (-148 ± 8)	65.83 ± 4.46 (-77 ± 14)	0.48 ± 0.03 (-62 ± 7)	Inactive	k21.1	A	A
Bromuconazole (116255-48-2)	21.68 ± 10.18 (-89 ± 7)	3.35 ± 1.46 (-95 ± 14)	0.12 ± 0.06 (-78 ± 20)	21.04 ± 9.08 (-91 ± 7)	0.08 ± 0.05 (-68 ± 11)	Inactive	k21.1	I	I
Econazole nitrate (24169-02-6)	1.18 ± 0.6 (-104 ± 2)	0.61 ± 0.38 (-99 ± 2)	0.15 ± 0.02 (-152 ± 3)	0.4 ± 0.23 (-105 ± 10)	0.15 ± 0.02 (-94 ± 1)	Inactive	k21.1	A	A
Etaconazole (60207-93-4)	31.85 ± 3.66 (-69 ± 5)	5.71 ± 1.07 (-109 ± 6)	0.32 ± 0.04 (-137 ± 10)	45.4 ± 9.51 (-42 ± 2)	0.1 ± 0.01 (-79 ± 1)	Inactive	k21.1	A	A
Fenticonazole nitrate (72479-26-6)	16.12 ± 1.09 (-89 ± 8)	2.99 ± 0.41 (-103 ± 6)	2.65 ± 0.17 (-137 ± 20)	0.37 ± 0.02 (-82 ± 4)	0.82 ± 0.15 (-82 ± 2)	Inactive	k21.1	Ac	Ac
Imazalil (35554-44-0)	2.01 ± 0.23 (-97 ± 1)	0.77 ± 0.13 (-111 ± 1)	0.15 ± 0.07 (-139 ± 11)	6.12 ± 0.84 (-112 ± 5)	0.14 ± 0.02 (-93 ± 2)	Inactive	k21.1	A	A
Imazalil sulfate (58594-72-2)	1.62 ± 0.5 (-97 ± 9)	0.63 ± 0.18 (-107 ± 5)	0.22 ± 0.08 (-143 ± 13)	5.1 ± 0.35 (-106 ± 4)	0.12 ± 0.02 (-91 ± 3)	Inactive	k21.1	A	ND
Isoconazole nitrate (27523-40-6)	3.96 ± 0.91 (-99 ± 4)	1.29 ± 0.16 (-101 ± 1)	0.23 ± 0.04 (-135 ± 10)	9.7 ± 5.36 (-111 ± 10)	0.18 ± 0.04 (-88 ± 4)	Inactive	k21.1	A	ND
Oxiconazole nitrate (64211-46-7)	3.82 ± 0.48 (-94 ± 9)	0.46 ± 0.06 (-94 ± 3)	0.02 ± 0.01 (-148 ± 6)	5.77 ± 1.04 (-111 ± 4)	0.05 ± 0.01 (-87 ± 3)	Inactive	k21.1	A	ND
Propiconazole (60207-90-1)	24.72 ± 6.17 (-104 ± 9)	2.18 ± 0.37 (-104 ± 6)	0.52 ± 0.14 (-134 ± 10)	37.02 ± 2.51 (-73 ± 5)	0.06 ± 0.02 (-71 ± 3)	Inactive	k21.1	A	A
Tioconazole (65899-73-2)	4.61 ± 0.27 (-94 ± 11)	0.21 ± 0.09 (-104 ± 10)	0.25 ± 0.09 (-140 ± 3)	2.79 ± 0.58 (-109 ± 6)	0.12 ± 0.04 (-90 ± 4)	Inactive	k21.1	A	ND
Flutriafol (76674-21-0)	35.73 ± 4.11 (-69 ± 3)	0.77 ± 0.05 (-103 ± 5)	1.63 ± 0.64 (-132 ± 3)	37.02 ± 2.51 (-59 ± 7)	0.24 ± 0.03 (-79 ± 3)	Inactive	k21.2	A	A
Hexaconazole (79983-71-4)	37.02 ± 2.51 (-68 ± 12)	0.52 ± 0.22 (-99 ± 5)	0.3 ± 0.13 (-147 ± 19)	33 ± 2.23 (-106 ± 5)	0.11 ± 0.03 (-66 ± 7)	Inactive	k21.2	A	A
Flurazepam (17617-23-1)	Inactive	Inactive	0.79 ± 1.07 (2 ± 57)	15.56 ± 1.79 (-52 ± 3)	0.53 ± 0.03 (-84 ± 3)	Inactive	k21.4	A	ND
Butafenacil (134605-64-4)	35.06 ± 4.03 (-48 ± 4)	23.68 ± 7.01 (-109 ± 17)	50.02 ± 19.28 (-89 ± 23)	26.96 ± 4.59 (-70 ± 7)	0.51 ± 0.14 (-90 ± 4)	Inactive	k21.6	A	A
SSR504734 (742693-38-5)	Inactive	44.8 ± 15.98 (-104 ± 21)	16.82 ± 3.79 (-133 ± 3)	0.84 ± 0.36 (-107 ± 6)	1.84 ± 0.59 (-83 ± 3)	Inactive	k21.7	A	C
Butoconazole nitrate (64872-77-1)	16.12 ± 1.09 (-93 ± 6)	0.1 ± 0.02 (-98 ± 4)	0.04 ± 0.0 (-132 ± 17)	2.37 ± 0.15 (-100 ± 5)	0.18 ± 0.01 (-87 ± 5)	Inactive	k22.1	A	ND
Epoxiconazole (133855-98-8)	3.92 ± 0.98 (-104 ± 3)	5.66 ± 0.65 (-100 ± 17)	0.34 ± 0.08 (-124 ± 6)	37.02 ± 2.51 (-66 ± 9)	0.91 ± 0.21 (-77 ± 5)	Inactive	k22.1	A	A
Fenbuconazole (114369-43-6)	35.81 ± 5.8 (-47 ± 16)	1.94 ± 0.33 (-109 ± 3)	0.17 ± 0.03 (-144 ± 8)	38.64 ± 5.32 (-76 ± 5)	0.05 ± 0.01 (-88 ± 2)	Inactive	k22.1	A	A
Lanoconazole (101530-10-3)	0.87 ± 0.1 (-98 ± 3)	2.77 ± 0.32 (-99 ± 2)	0.12 ± 0.05 (-166 ± 15)	2.58 ± 0.46 (-102 ± 1)	0.15 ± 0.01 (-88 ± 3)	Inactive	k22.1	A	ND
Luliconazole (187164-19-8)	0.33 ± 0.09 (-91 ± 7)	0.52 ± 0.12 (-109 ± 5)	0.46 ± 0.08 (-137 ± 13)	0.22 ± 0.03 (-105 ± 2)	0.06 ± 0.01 (-86 ± 1)	Inactive	k22.1	A	A
Myclobutanil (88671-89-0)	33.28 ± 11.5 (-34 ± 3)	25.18 ± 0 (-109 ± 4)	0.66 ± 0.12 (-168 ± 41)	49.32 ± 12.32 (-38 ± 7)	0.17 ± 0.05 (-75 ± 2)	Inactive	k22.1	A	A
Penconazole (66246-88-6)	23.57 ± 4.24 (-101 ± 7)	5.66 ± 0.65 (-101 ± 4)	0.14 ± 0.02 (-137 ± 5)	43.51 ± 17.21 (-88 ± 16)	Inactive	Inactive	k22.1	A	A
Sulconazole nitrate (61318-91-0)	5.77 ± 1.04 (-105 ± 6)	0.47 ± 0.07 (-107 ± 1)	0.16 ± 0.07 (-121 ± 4)	0.82 ± 0.19 (-104 ± 6)	0.42 ± 0.12 (-82 ± 2)	Inactive	k22.1	A	ND
Tetraconazole (112281-77-3)	6.09 ± 0.84 (-101 ± 7)	1.84 ± 0.12 (-114 ± 7)	0.02 ± 0.0 (-134 ± 5)	12.32 ± 3.08 (-113 ± 2)	0.25 ± 0.06 (-66 ± 2)	Inactive	k22.1	A	A
Triflumizole (68694-11-1)	9.3 ± 0.63 (-102 ± 6)	3.92 ± 0.98 (-103 ± 3)	0.36 ± 0.3 (-125 ± 6)	34.28 ± 2.23 (-99 ± 9)	0.21 ± 0.07 (-78 ± 2)	Inactive	k22.1	A	A
Cyproconazole (94361-06-5)	30.37 ± 9.95 (-33 ± 2)	0.13 ± 0.04 (-105 ± 6)	0.3 ± 0.07 (-141 ± 28)	38.25 ± 2.49 (-72 ± 6)	0.97 ± 0.57 (-70 ± 7)	Inactive	k22.2	I	I
Diniconazole (83657-24-3)	39.92 ± 2.7 (-100 ± 7)	5.25 ± 0.72 (-104 ± 5)	0.04 ± 0.01 (-120 ± 17)	38.89 ± 8.14 (-106 ± 9)	0.26 ± 0.04 (-85 ± 1)	Inactive	k22.2	A	A
HMR1426 (262376-75-0)	2.87 ± 1.1 (-99 ± 5)	1.3 ± 0.36 (-104 ± 7)	0.25 ± 0.12 (-119 ± 10)	34.58 ± 5.89 (-85 ± 8)	24.48 ± 12.52 (-81 ± 15)	28.37 ± 9.33 (-82 ± 0)	k22.2	C	D
Ipconazole (125225-28-7)	35.41 ± 4.07 (-90 ± 1)	0.79 ± 0.09 (-94 ± 4)	0.27 ± 0.07 (-168 ± 31)	22.34 ± 2.57 (-107 ± 15)	0.05 ± 0.01 (-89 ± 5)	Inactive	k22.2	A	A
Metconazole (125116-23-6)	39.91 ± 0 (-61 ± 3)	0.23 ± 0.11 (-96 ± 19)	0.17 ± 0.05 (-148 ± 4)	41.91 ± 7.54 (-75 ± 4)	0.06 ± 0.04 (-85 ± 6)	Inactive	k22.2	A	A
Paclobutrazol (76738-62-0)	74.82 ± 6.08 (-53 ± 4)	12.14 ± 1.67 (-102 ± 3)	0.33 ± 0.08 (-124 ± 8)	36.78 ± 2.49 (-57 ± 11)	0.14 ± 0.02 (-86 ± 2)	Inactive	k22.2	A	A
Tebuconazole (107534-96-3)	31.85 ± 3.66 (-77 ± 8)	3.3 ± 0.22 (-104 ± 4)	0.45 ± 0.0 (-115 ± 9)	34.28 ± 2.23 (-82 ± 7)	0.21 ± 0.04 (-90 ± 1)	Inactive	k22.2	A	A
Triticonazole (131983-72-7)	39.86 ± 4.58 (-51 ± 5)	1.47 ± 0.17 (-105 ± 3)	0.34 ± 0.15 (-129 ± 16)	9.5 ± 2.8 (-97 ± 3)	0.17 ± 0.03 (-92 ± 4)	Inactive	k22.2	A	A
1,3-Dinitronaphthalene (606-37-1)	0.12 ± 0.01 (-99 ± 2)	32.22 ± 6.93 (29 ± 3)	31.83 ± 10.47 (-82 ± 16)	32.64 ± 9.1 (-41 ± 6)	Inactive	Inactive	k22.17	A	A
EPN (2104-64-5)	5.92 ± 1.06 (-94 ± 7)	0.62 ± 0.16 (-109 ± 5)	0.19 ± 0.03 (-121 ± 14)	27.81 ± 6.76 (-47 ± 9)	1.46 ± 0.61 (-78 ± 1)	Inactive	k22.18	A	A
Parathion (56-38-2)	0.99 ± 0.17 (-96 ± 2)	1.62 ± 0.19 (-99 ± 2)	0.17 ± 0.04 (-144 ± 4)	32.26 ± 3.71 (-69 ± 3)	3.18 ± 0.89 (-79 ± 1)	Inactive	k22.18	A	A
Chlorfenethol (80-06-8)	30.56 ± 1.99 (-60 ± 13)	7.68 ± 0.5 (-110 ± 4)	0.12 ± 0.03 (-95 ± 18)	55.48 ± 13.48 (-52 ± 11)	11.76 ± 1.5 (55 ± 6)	Inactive	k23.1	A	A
Chlorobenzilate (510-15-6)	44.45 ± 24.58 (-73 ± 17)	7.68 ± 0.5 (-102 ± 5)	0.39 ± 0.07 (-134 ± 6)	46.23 ± 19.35 (-51 ± 26)	9.23 ± 2.97 (118 ± 20)	Inactive	k23.1	A	A
Dicofol (115-32-2)	8.5 ± 4.94 (-106 ± 9)	4.89 ± 4.11 (-104 ± 9)	0.29 ± 0.44 (-153 ± 1)	44.8 ± 22.68 (-69 ± 14)	Inactive	Inactive	k23.1	I	ND
Eliprodil (119431-25-3)	Inactive	Inactive	Inactive	0.12 ± 0.03 (-102 ± 8)	7.8 ± 0.9 (470 ± 18)	Inactive	k23.1	A	ND
Fenarimol (60168-88-9)	71.43 ± 31.05 (-44 ± 8)	6.1 ± 0.4 (-89 ± 19)	0.24 ± 0.04 (-136 ± 5)	35.57 ± 0 (-96 ± 8)	0.17 ± 0.04 (-67 ± 7)	Inactive	k23.1	A	A
Nuarimol (63284-71-9)	49.42 ± 19.58 (-46 ± 6)	23.57 ± 4.24 (-118 ± 8)	2.7 ± 1.21 (-141 ± 5)	35.73 ± 4.11 (-53 ± 5)	0.31 ± 0.08 (-68 ± 6)	Inactive	k23.1	A	A
Parinol (17781-31-6)	38.47 ± 2.51 (-60 ± 13)	0.4 ± 0.05 (-109 ± 9)	0.08 ± 0.01 (-151 ± 12)	14.17 ± 5.05 (-105 ± 7)	2.75 ± 0.47 (-69 ± 3)	Inactive	k23.1	A	A
1-(4-Fluorobenzyl)-1H-benzimidazol-2-amine (83783-69-1)	19.77 ± 4.14 (-57 ± 9)	Inactive	17.62 ± 3.69 (-115 ± 18)	0.67 ± 0.04 (-102 ± 1)	15.56 ± 1.79 (-37 ± 5)	Inactive	k23.2	A	A
Clemizole hydrochloride (1163-36-6)	17.64 ± 0.46 (-72 ± 13)	16.12 ± 1.09 (-82 ± 4)	0.68 ± 0.17 (-140 ± 7)	1.56 ± 0.18 (-101 ± 1)	6.24 ± 1.17 (-72 ± 1)	Inactive	k23.2	A	ND
Clotrimazole (23593-75-1)	9.92 ± 2.76 (-108 ± 12)	1.14 ± 0.44 (-107 ± 6)	3.88 ± 0.66 (-140 ± 14)	46.25 ± 14.89 (-110 ± 18)	0.02 ± 0.01 (-96 ± 6)	Inactive	k23.2	A	F
Liarozole (145858-50-0)	16.75 ± 1.09 (-72 ± 5)	11.16 ± 2.55 (-100 ± 9)	7.61 ± 4.78 (-133 ± 12)	31.04 ± 3.57 (-56 ± 13)	0.42 ± 0.06 (-87 ± 6)	Inactive	k23.2	A	ND
Loratadine (79794-75-5)	48.82 ± 19.31 (-38 ± 6)	0.42 ± 0.25 (-89 ± 1)	0.27 ± 0.17 (-141 ± 12)	17.38 ± 9.45 (-111 ± 12)	6.97 ± 1.74 (77 ± 16)	Inactive	k23.3	A	A
PD-184352 (212631-79-3)	14.36 ± 0.97 (-83 ± 7)	0.68 ± 0.17 (-98 ± 5)	0.39 ± 0.13 (-135 ± 13)	Inactive	10.62 ± 1.46 (-61 ± 5)	Inactive	k23.6	A	ND
Ataciguat (254877-67-3)	Inactive	0.05 ± 0.01 (-98 ± 7)	41.28 ± 3.36 (-131 ± 15)	Inactive	6.59 ± 1.94 (-73 ± 3)	Inactive	k23.7	A	ND
1-Hydroxypyrene (5315-79-7)	0.83 ± 0.11 (-98 ± 1)	35.57 ± 0 (-80 ± 9)	15.71 ± 4.38 (-129 ± 16)	Inactive	27.72 ± 10.43 (-84 ± 7)	68.72 ± 9.46 (-61 ± 4)	k23.10	A	A
9-Phenanthrol (484-17-3)	0.05 ± 0.01 (-99 ± 4)	4.41 ± 1.07 (-106 ± 2)	1.22 ± 0.17 (-132 ± 15)	2.53 ± 0.29 (-109 ± 3)	6.1 ± 0.4 (-91 ± 4)	71.29 ± 8.19 (-61 ± 21)	k23.10	C	C
3-[3,5-DI(tert-butyl)-4-hydroxyphenyl]propanohydrazide (32687-77-7)	6.97 ± 1.74 (-102 ± 5)	5.92 ± 1.06 (-98 ± 3)	5.4 ± 1.6 (-136 ± 2)	34.28 ± 2.23 (-95 ± 1)	0.14 ± 0.02 (-94 ± 4)	Inactive	k23.14	A	C
Triethylene glycol bis(3-tert-butyl-4-hydroxy-5-methylphenyl)propionate (36443-68-2)	Inactive	0.55 ± 0.06 (-101 ± 5)	4.01 ± 1.12 (-130 ± 10)	9.78 ± 0 (-91 ± 3)	2.56 ± 0.17 (-86 ± 4)	Inactive	k23.14	ND	A
Nitromersol (133-58-4)	4.36 ± 1.13 (-86 ± 7)	0.87 ± 0 (-104 ± 2)	1.28 ± 0.79 (-139 ± 25)	0.78 ± 0.09 (-101 ± 2)	8.08 ± 0.55 (-86 ± 6)	12.48 ± 4.81 (-100 ± 9)	k23.17	F	ND
1-Nitropyrene (5522-43-0)	0.27 ± 0.05 (-96 ± 5)	Inactive	14.04 ± 11.88 (-69 ± 19)	33 ± 2.23 (-91 ± 22)	Inactive	Inactive	k23.18	A	A
9-Nitroanthracene (602-60-8)	0.27 ± 0.04 (-96 ± 5)	13.51 ± 1.21 (-86 ± 11)	19.86 ± 2.28 (-116 ± 4)	34.03 ± 2.33 (-39 ± 13)	23.49 ± 5.3 (-39 ± 6)	22.57 ± 4.65 (-26 ± 6)	k23.18	D	A
5-Methoxypsoralen (484-20-8)	0.28 ± 0.03 (-96 ± 3)	2.43 ± 0.16 (-105 ± 2)	10.35 ± 3.33 (-151 ± 18)	0.1 ± 0.02 (11 ± 2)	9.16 ± 1.5 (-71 ± 2)	Inactive	k23.20	A	A
8-Methoxypsoralen (298-81-7)	0.16 ± 0.02 (-96 ± 2)	7.56 ± 2.14 (-95 ± 11)	12.67 ± 4.61 (-156 ± 24)	7.42 ± 0.95 (-106 ± 2)	25.64 ± 2.42 (-94 ± 2)	Inactive	k23.20	A	A
Imperatorin (482-44-0)	0.42 ± 0.17 (-97 ± 12)	0.62 ± 0.07 (-96 ± 6)	4.36 ± 0.0 (-126 ± 1)	4.72 ± 0.31 (-110 ± 6)	1.49 ± 0.1 (-84 ± 10)	Inactive	k23.20	A	ND
Mercury(II) acetate (1600-27-7)	4.19 ± 0.75 (-100 ± 9)	0.5 ± 0.06 (-104 ± 2)	0.91 ± 0.47 (-137 ± 5)	1.08 ± 0.07 (-72 ± 4)	2.86 ± 0.53 (-93 ± 1)	6.84 ± 0.45 (-85 ± 7)	k23.25	ND	A
Mitotane (53-19-0)	Inactive	10.57 ± 0.69 (-106 ± 4)	0.82 ± 0.15 (-131 ± 13)	32.45 ± 5.84 (-38 ± 9)	18.79 ± 1.22 (75 ± 15)	Inactive	k24.1	F	ND
o,p'-DDT (789-02-6)	Inactive	10.87 ± 3.7 (-95 ± 6)	0.35 ± 0.15 (-129 ± 3)	Inactive	11.59 ± 3.23 (99 ± 19)	Inactive	k24.1	A	A
p,p'-DDD (72-54-8)	6.46 ± 0.74 (-96 ± 1)	5.55 ± 0.76 (-100 ± 3)	0.12 ± 0.06 (-136 ± 7)	59 ± 16.44 (-79 ± 23)	Inactive	Inactive	k24.1	A	A
p,p'-DDT (50-29-3)	9.36 ± 3.19 (-74 ± 16)	4.33 ± 1.82 (-100 ± 9)	0.04 ± 0.02 (-132 ± 4)	Inactive	6.69 ± 2.31 (34 ± 3)	Inactive	k24.1	A	A
Thiobencarb (28249-77-6)	15.89 ± 0 (-91 ± 6)	25.18 ± 0 (-91 ± 2)	0.66 ± 0.12 (-124 ± 7)	Inactive	Inactive	38.47 ± 2.51 (-33 ± 4)	k24.2	A	A
4,4'-Sulfonylbis[2-(prop-2-en-1-yl)phenol] (41481-66-7)	73.87 ± 5 (-42 ± 2)	0.4 ± 0.13 (-67 ± 11)	3.47 ± 1.89 (-136 ± 7)	6.26 ± 1.74 (-110 ± 9)	20.01 ± 7.14 (-71 ± 11)	Inactive	k24.12	A	A
4,4'-Thiobis(6-tert-butyl-m-cresol) (96-69-5)	40.03 ± 4.6 (-79 ± 3)	4.21 ± 0.18 (-100 ± 7)	0.38 ± 0.03 (-138 ± 23)	24.42 ± 11.47 (-107 ± 13)	7.29 ± 3.42 (-96 ± 9)	Inactive	k24.13	A	A
Fenitrothion (122-14-5)	1.04 ± 0.07 (-101 ± 2)	6.12 ± 0.84 (-105 ± 8)	0.55 ± 0.13 (-130 ± 14)	35 ± 8.5 (-82 ± 3)	8.48 ± 2.4 (-79 ± 5)	66.96 ± 15.10 (-30 ± 10)	k24.17	D	ND
Coumaphos (56-72-4)	3.5 ± 0.6 (-95 ± 2)	0.28 ± 0.02 (-103 ± 5)	0.32 ± 0.04 (-144 ± 23)	5.34 ± 0.96 (-101 ± 7)	1.86 ± 0.52 (-80 ± 4)	Inactive	k24.21	A	A
2,2-Bis(4-chlorophenyl)ethanol (2642-82-2)	34.28 ± 2.23 (-78 ± 6)	11.71 ± 0.79 (-108 ± 10)	0.14 ± 0.07 (-161 ± 31)	Inactive	18.71 ± 6.46 (64 ± 10)	Inactive	k25.2	A	A
4,4'-Dichlorodiphenyl sulfone (80-07-9)	36.17 ± 4.16 (-44 ± 9)	31.35 ± 2.66 (-52 ± 4)	0.34 ± 0.1 (-146 ± 11)	40.58 ± 4.66 (-51 ± 10)	32.67 ± 3.09 (-75 ± 6)	Inactive	k25.2	A	A
Carbophenothion (786-19-6)	8.84 ± 2.46 (-90 ± 2)	1.13 ± 0.13 (-94 ± 12)	0.47 ± 0.18 (-138 ± 5)	13.25 ± 2.38 (-84 ± 7)	3.3 ± 0.22 (-71 ± 8)	Inactive	k25.2	A	A
Chlorfenson (80-33-1)	3.21 ± 1.48 (-95 ± 14)	18.81 ± 7.04 (-92 ± 16)	0.14 ± 0.02 (-95 ± 43)	21.56 ± 9.06 (-95 ± 15)	6.8 ± 1.64 (41 ± 6)	Inactive	k25.2	A	A
Clofilium tosylate (92953-10-1)	Inactive	Inactive	Inactive	0.22 ± 0.03 (-98 ± 2)	2.91 ± 0.66 (-32 ± 2)	Inactive	k25.2	D	ND
Fenson (80-38-6)	5.64 ± 0 (-100 ± 5)	34.28 ± 2.23 (-89 ± 7)	0.78 ± 0.29 (-135 ± 6)	35.73 ± 4.11 (-62 ± 14)	6.61 ± 0.84 (131 ± 4)	76.75 ± 5.00 (-30 ± 10)	k25.2	A	A
p,p'-DDE (72-55-9)	3.65 ± 1.85 (-100 ± 2)	12.86 ± 6.41 (-84 ± 11)	0.57 ± 0.14 (-135 ± 7)	Inactive	Inactive	Inactive	k25.2	A	A
Pifexole (27199-40-2)	0.39 ± 0.12 (-91 ± 4)	6.98 ± 3.95 (-79 ± 12)	0.74 ± 0.41 (-105 ± 12)	20.06 ± 9.42 (-76 ± 17)	33.57 ± 4.62 (-77 ± 10)	3.23 ± 0.41 (-94 ± 3)	k25.2	A	ND
Pyraclostrobin (175013-18-0)	0.99 ± 0.24 (-102 ± 3)	5.35 ± 1.51 (-104 ± 6)	0.57 ± 0.25 (-152 ± 29)	32.63 ± 15.32 (-79 ± 28)	1.31 ± 0.09 (52 ± 7)	56.40 ± 28.55 (-26 ± 7)	k25.2	A	A
Sibutramine hydrochloride (84485-00-7)	Inactive	Inactive	8.47 ± 1.44 (-127 ± 8)	4.24 ± 0.72 (-88 ± 6)	0.94 ± 0.06 (-73 ± 3)	Inactive	k25.2	A	ND
Phosalone (2310-17-0)	2.98 ± 0.74 (-99 ± 6)	1.21 ± 0.14 (-101 ± 6)	0.13 ± 0.05 (-148 ± 13)	15.88 ± 2.02 (-103 ± 4)	0.3 ± 0.07 (-85 ± 5)	49.63 ± 15.98 (-40 ± 2)	k25.4	A	A
Vatalanib (212141-54-3)	2.03 ± 0.52 (-97 ± 14)	0.79 ± 0.66 (-96 ± 3)	1.1 ± 0.95 (-157 ± 44)	5.98 ± 9.87 (-107 ± 3)	0.19 ± 0.05 (-93 ± 8)	Inactive	k25.5	A	ND
Rotigotine (99755-59-6)	31.04 ± 3.57 (-46 ± 10)	16.12 ± 1.09 (-56 ± 2)	2.55 ± 0.17 (-115 ± 10)	0.4 ± 0.09 (-102 ± 0)	2.58 ± 0.46 (255 ± 47)	Inactive	k25.12	A	ND
Tributyltetradecylphosphonium dodecylbenzenesulfonate (NOCAS_49391)	24.26 ± 16.34 (-39 ± 1)	15.74 ± 3.82 (-84 ± 8)	21.96 ± 3.74 (-142 ± 38)	0.21 ± 0.1 (-107 ± 3)	7.93 ± 2.21 (104 ± 17)	Inactive	k25.16	A	A
Amiprofos-methyl (36001-88-4)	12.35 ± 5.02 (-104 ± 9)	2.74 ± 0.38 (-109 ± 3)	0.41 ± 0.19 (-132 ± 27)	41.71 ± 5.32 (-58 ± 14)	0.55 ± 0.08 (-87 ± 1)	Inactive	k25.18	A	A
Dipentaerythritol pentaacrylate (60506-81-2)	Inactive	7.3 ± 0.49 (-101 ± 2)	8.87 ± 1.02 (-135 ± 9)	26.69 ± 11.98 (-72 ± 6)	0.43 ± 0.03 (-94 ± 4)	Inactive	k25.22	D	ND
Pentaerythritol triacrylate (3524-68-3)	71.58 ± 8.23 (-54 ± 11)	13.25 ± 1.87 (-108 ± 2)	22.64 ± 2.6 (-137 ± 14)	63.77 ± 20.97 (-79 ± 21)	0.93 ± 0.39 (-89 ± 6)	Inactive	k25.22	D	ND
(2,4,6-Trioxo-1,3,5-triazinane-1,3,5-triyl)triethane-2,1-diyl trisprop-2-enoate (40220-08-4)	58.05 ± 16.17 (-55 ± 7)	35.73 ± 4.11 (-82 ± 5)	4.01 ± 1.46 (-128 ± 10)	Inactive	0.25 ± 0.06 (-80 ± 3)	Inactive	k25.23	B	B
2,4-Dichlorophenyl benzenesulfonate (97-16-5)	1.58 ± 0.64 (-105 ± 3)	39.16 ± 2.55 (-79 ± 5)	0.49 ± 0.28 (-146 ± 12)	64.4 ± 0 (-86 ± 13)	2.12 ± 1.06 (85 ± 30)	54.62 ± 31.75 (-32 ± 14)	k26.1	A	A
Chlorfenvinphos (470-90-6)	6.58 ± 0.45 (-96 ± 4)	31.85 ± 3.66 (-116 ± 12)	0.83 ± 0.41 (-137 ± 6)	37.02 ± 2.51 (-78 ± 2)	1.18 ± 0.21 (70 ± 1)	Inactive	k26.1	A	A
Dichlofenthion (97-17-6)	3.07 ± 0.42 (-101 ± 5)	3.56 ± 0 (-100 ± 3)	0.44 ± 0.11 (-121 ± 28)	Inactive	2.22 ± 0.62 (-82 ± 5)	Inactive	k26.1	A	F
AVE5638 (725228-45-5)	58.05 ± 16.17 (-77 ± 6)	0.1 ± 0.03 (-110 ± 2)	1.93 ± 0.63 (-147 ± 9)	27.81 ± 6.76 (-126 ± 10)	6.41 ± 1.34 (-81 ± 2)	Inactive	k26.2	A	A
Fluretofene (56917-29-4)	0.88 ± 0.02 (-97 ± 6)	16.12 ± 1.09 (-75 ± 1)	25.71 ± 25.38 (-89 ± 24)	Inactive	22.26 ± 5.09 (-40 ± 7)	25.76 ± 8.90 (-45 ± 9)	k26.2	F	A
Flusilazole (85509-19-9)	27.95 ± 7.79 (-89 ± 5)	2.28 ± 0.48 (-96 ± 1)	0.06 ± 0.03 (-136 ± 15)	33 ± 2.23 (-86 ± 10)	0.16 ± 0.04 (-59 ± 3)	Inactive	k26.2	A	A
FR145237 (146011-65-6)	44.56 ± 14.26 (-54 ± 31)	3.17 ± 1.02 (-90 ± 5)	10.9 ± 0.0 (-96 ± 23)	0.15 ± 0.05 (-103 ± 5)	2.44 ± 0.63 (-56 ± 2)	Inactive	k26.3	ND	A
Cypromid (2759-71-9)	0.54 ± 0.08 (-97 ± 6)	25.27 ± 7.04 (-70 ± 11)	12.07 ± 3.02 (-106 ± 21)	Inactive	34.67 ± 0 (-40 ± 5)	Inactive	k26.4	A	ND
Diuron (330-54-1)	0.86 ± 0.12 (-103 ± 3)	69.41 ± 26.11 (-48 ± 19)	39.45 ± 16.91 (-98 ± 5)	42.09 ± 18.16 (-73 ± 17)	65.09 ± 27.25 (-46 ± 20)	Inactive	k26.4	A	A
1,4-Diaminoanthraquinone (128-95-0)	0.35 ± 0.06 (-99 ± 3)	12.68 ± 1.46 (-87 ± 3)	24.72 ± 6.17 (-120 ± 17)	33 ± 2.23 (-68 ± 14)	5.17 ± 1.44 (-74 ± 4)	15.23 ± 4.51 (-53 ± 9)	k26.8	A	A
1-Amino-2,4-dibromoanthraquinone (81-49-2)	0.14 ± 0.03 (-99 ± 12)	Inactive	Inactive	Inactive	Inactive	Inactive	k26.8	A	B
1-Amino-2-methylanthraquinone (82-28-0)	0.58 ± 0.16 (-96 ± 3)	3.36 ± 0.76 (-96 ± 5)	5.66 ± 2.06 (-132 ± 9)	5.59 ± 2.4 (-95 ± 2)	0.32 ± 0.14 (91 ± 19)	5.87 ± 0.40 (-59 ± 9)	k26.8	A	A
2-Aminoanthraquinone (117-79-3)	0.2 ± 0.02 (-100 ± 4)	22.53 ± 10.87 (-80 ± 7)	13.96 ± 4.59 (-116 ± 17)	41.43 ± 25.65 (-89 ± 14)	1.64 ± 0.29 (-81 ± 3)	2.67 ± 0.17 (-71 ± 3)	k26.8	A	A
Pinacidil monohydrate (85371-64-8)	Inactive	13.86 ± 1.59 (-102 ± 3)	2.06 ± 0.47 (-116 ± 6)	25.27 ± 7.04 (-50 ± 9)	0.94 ± 0.31 (-79 ± 6)	Inactive	k26.12	A	ND
Bifonazole (60628-96-8)	5.3 ± 0.35 (-105 ± 4)	0.25 ± 0.05 (-104 ± 3)	0.47 ± 0.14 (-136 ± 18)	1.82 ± 0.33 (-107 ± 6)	0.07 ± 0.03 (-85 ± 0)	Inactive	k26.18	A	ND
Propetamphos (31218-83-4)	2.25 ± 0.26 (-99 ± 4)	0.57 ± 0.11 (-102 ± 4)	0.08 ± 0.01 (-138 ± 6)	28.38 ± 3.26 (-120 ± 4)	1.05 ± 0.36 (-88 ± 2)	Inactive	k26.22	A	A
Darifenacin hydrobromide (133099-07-7)	Inactive	Inactive	Inactive	0.41 ± 0.07 (-99 ± 4)	Inactive	Inactive	k26.26	Ac	ND
Isopropamide (7492-32-2)	30.41 ± 7.39 (-70 ± 30)	33.31 ± 14 (-72 ± 28)	35.59 ± 11.39 (-61 ± 21)	0.7 ± 0.32 (-99 ± 8)	12.79 ± 6.38 (-39 ± 14)	Inactive	k26.26	A	ND
Bromophos-ethyl (4824-78-6)	3.3 ± 0.22 (-98 ± 3)	2.36 ± 0.42 (-102 ± 2)	0.71 ± 0.08 (-121 ± 12)	Inactive	1.97 ± 0.48 (-79 ± 2)	Inactive	k27.1	B	C
Chlorothalonil (1897-45-6)	1.03 ± 0.19 (-97 ± 4)	6.61 ± 1.87 (-85 ± 10)	38.42 ± 34.42 (-114 ± 10)	34.91 ± 0 (-58 ± 3)	1.11 ± 0.13 (-78 ± 2)	Inactive	k27.1	ND	ND
Chlorthal-dimethyl (1861-32-1)	0.21 ± 0.1 (-100 ± 3)	1.43 ± 0.26 (91 ± 14)	20.66 ± 6.65 (-117 ± 11)	44.96 ± 16.37 (-48 ± 8)	7.74 ± 3.63 (131 ± 10)	Inactive	k27.1	A	A
Leptophos (21609-90-5)	21.38 ± 6.3 (-109 ± 13)	0.98 ± 0.25 (-107 ± 5)	0.27 ± 0.05 (-122 ± 2)	89.36 ± 0 (-42 ± 11)	7.39 ± 0.5 (-65 ± 15)	Inactive	k27.1	A	F
Tetradifon (116-29-0)	31.85 ± 3.66 (-38 ± 3)	28.26 ± 0 (-59 ± 2)	0.27 ± 0.02 (-131 ± 10)	49.42 ± 19.58 (-34 ± 2)	Inactive	Inactive	k27.1	A	A
Quinoxyfen (124495-18-7)	0.53 ± 0.32 (-98 ± 2)	23.18 ± 7.46 (-103 ± 2)	13.35 ± 5.76 (-134 ± 20)	37.02 ± 2.51 (-71 ± 14)	Inactive	59.18 ± 20.44 (-49 ± 11)	k27.2	A	A
9,10-Dibromoanthracene (523-27-3)	0.41 ± 0.27 (-85 ± 6)	Inactive	Inactive	Inactive	Inactive	Inactive	k27.3	ND	Fc
9-Bromoanthracene (1564-64-3)	0.51 ± 0.11 (-99 ± 4)	34.62 ± 2.26 (-73 ± 9)	26.26 ± 8.46 (-125 ± 5)	Inactive	25.01 ± 9.91 (-59 ± 38)	42.32 ± 7.61 (-21 ± 4)	k27.3	A	F
9-Bromophenanthrene (573-17-1)	0.32 ± 0.09 (-101 ± 1)	56.84 ± 0 (-53 ± 6)	29.42 ± 9.47 (-107 ± 13)	Inactive	Inactive	Inactive	k27.3	A	A
Hexabromobenzene (87-82-1)	0.09 ± 0.01 (-45 ± 9)	Inactive	Inactive	Inactive	Inactive	Inactive	k27.3	F	ND
Bensulide (741-58-2)	12.62 ± 0 (-99 ± 4)	1.62 ± 0.37 (-97 ± 2)	0.16 ± 0.06 (-143 ± 6)	35.73 ± 4.11 (-88 ± 5)	0.6 ± 0.13 (-89 ± 1)	Inactive	k27.15	A	A
Famphur (52-85-7)	35.73 ± 4.11 (-67 ± 14)	0.4 ± 0.05 (-109 ± 5)	0.09 ± 0.01 (-137 ± 1)	35.57 ± 0 (-59 ± 2)	9.06 ± 1.9 (-86 ± 7)	Inactive	k27.15	A	A
1-Ethyl-3-methylimidazolium diethylphosphate (848641-69-0)	78.99 ± 0 (-105 ± 5)	58.2 ± 3.94 (-117 ± 2)	68.44 ± 11.66 (-161 ± 32)	0.61 ± 0.29 (-97 ± 6)	45.03 ± 9.43 (-76 ± 7)	86.36 ± 7.02 (-39 ± 30)	k27.17	F	ND
1-Hexadecyl-3-methylimidazolium chloride (61546-01-8)	69.7 ± 29.29 (-90 ± 28)	55.36 ± 23.27 (-121 ± 6)	52.99 ± 35.71 (-145 ± 35)	0.38 ± 0.13 (-102 ± 3)	63.62 ± 15.46 (-70 ± 19)	Inactive	k27.17	A	A
1-Methyl-3-octadecylimidazolium hexafluorophosphate (219947-96-3)	54 ± 17.69 (-62 ± 7)	37.81 ± 11.14 (-105 ± 8)	52.85 ± 22.8 (-125 ± 30)	0.6 ± 0.3 (-100 ± 5)	20.46 ± 10.79 (-64 ± 6)	Inactive	k27.17	A	A
Artemisinin (63968-64-9)	0.6 ± 0.05 (-99 ± 9)	Inactive	20.39 ± 20.16 (-113 ± 22)	Inactive	Inactive	Inactive	k27.20	A	ND
Trimethylolpropane ethoxylate triacrylate (28961-43-5)	54.51 ± 3.69 (-43 ± 8)	22.42 ± 6.63 (-90 ± 14)	20.46 ± 7.7 (-131 ± 32)	68.92 ± 8.79 (-43 ± 5)	0.9 ± 0.43 (-82 ± 18)	Inactive	k27.22	C	ND
Propantheline bromide (50-34-0)	47.53 ± 20.72 (-90 ± 23)	Inactive	Inactive	0.09 ± 0.05 (-111 ± 8)	2.55 ± 0.53 (78 ± 12)	Inactive	k27.25	A	C
L-alpha-Acetyl-N-normethadol hydrochloride (55096-75-8)	Inactive	63.02 ± 38.37 (-35 ± 6)	21.99 ± 10.33 (-95 ± 7)	15.52 ± 2.14 (-95 ± 2)	0.06 ± 0 (-97 ± 3)	Inactive	k27.26	A	A
2,2'4,4'-Tetrabromodiphenyl ether (5436-43-1)	16.84 ± 7.26 (-69 ± 6)	12.7 ± 1.46 (-79 ± 4)	0.55 ± 0.43 (-128 ± 5)	Inactive	13.01 ± 6.86 (68 ± 8)	44.03 ± 10.99 (-29 ± 8)	k28.2	A	A
Pentabromodiphenyl ether (32534-81-9)	21.79 ± 12.37 (-71 ± 9)	12.13 ± 6.17 (-72 ± 2)	1.04 ± 0.41 (-153 ± 44)	Inactive	11.39 ± 1.31 (55 ± 12)	29.70 ± 23.58 (-21 ± 5)	k28.2	I	ND
Pentachloroaniline (527-20-8)	0.85 ± 0.25 (-93 ± 2)	51.45 ± 2.81 (36 ± 3)	43.96 ± 10.98 (-91 ± 23)	75.31 ± 6.12 (-54 ± 19)	24.27 ± 1.58 (-52 ± 5)	Inactive	k28.4	Ac	Ac
2,4,5-Trimethylaniline (137-17-7)	0.87 ± 0.48 (-97 ± 2)	32.89 ± 2.23 (-67 ± 4)	9.81 ± 2.45 (-115 ± 5)	38.11 ± 36.07 (-106 ± 10)	35.46 ± 0 (-62 ± 10)	15.84 ± 0.00 (-29 ± 56)	k28.10	A	Ac
2-Amino-5-azotoluene (97-56-3)	0.99 ± 0.28 (-104 ± 13)	5.45 ± 1.48 (-102 ± 10)	6.21 ± 1.55 (-139 ± 8)	45.43 ± 17.51 (-69 ± 32)	2.53 ± 0.83 (-71 ± 2)	5.66 ± 0.65 (-92 ± 1)	k28.10	A	A
3,3',5,5'-Tetramethylbenzidine (54827-17-7)	0.24 ± 0.07 (-94 ± 1)	21.24 ± 1.38 (-94 ± 9)	12.08 ± 6.57 (-145 ± 9)	16.24 ± 1.1 (-105 ± 4)	28.13 ± 8.71 (-88 ± 5)	Inactive	k28.10	A	A
3,3'-Dimethylbenzidine (119-93-7)	0.47 ± 0.14 (-97 ± 4)	23.41 ± 10.8 (-110 ± 11)	6.24 ± 2.23 (-140 ± 12)	3.41 ± 0.58 (-105 ± 5)	10.63 ± 10.06 (-74 ± 3)	76.35 ± 13.01 (-35 ± 7)	k28.10	A	A
1,3-Bis(2-methylphenyl)guanidine (97-39-2)	Inactive	Inactive	1.11 ± 0.18 (-72 ± 52)	0.01 ± 0 (-99 ± 8)	41.05 ± 40.53 (-32 ± 3)	Inactive	k28.11	A	A
Aptiganel hydrochloride (137160-11-3)	Inactive	Inactive	Inactive	0.14 ± 0 (-110 ± 7)	Inactive	Inactive	k28.12	A	ND
Atipamezole (104054-27-5)	10.96 ± 2.84 (-95 ± 15)	1.21 ± 0.3 (-101 ± 4)	1.42 ± 0.4 (-142 ± 4)	0.87 ± 0.1 (-101 ± 12)	0.2 ± 0.01 (-84 ± 3)	Inactive	k28.13	A	ND
Detomidine hydrochloride (90038-01-0)	1.15 ± 0.35 (-92 ± 10)	0.41 ± 0.07 (-102 ± 4)	1.96 ± 0.64 (-131 ± 9)	2.37 ± 0.15 (-109 ± 2)	0.51 ± 0.03 (-82 ± 6)	Inactive	k28.13	A	ND
1-Methylpyrene (2381-21-7)	0.86 ± 0.25 (-102 ± 1)	55.43 ± 13.47 (-59 ± 16)	31.82 ± 3.66 (-106 ± 7)	55.43 ± 13.47 (-91 ± 7)	30.52 ± 10 (-58 ± 15)	44.90 ± 22.83 (-41 ± 8)	k28.14	A	F
3-Methylcholanthrene (56-49-5)	0.39 ± 0.05 (-94 ± 5)	6.43 ± 1.35 (-73 ± 3)	22.41 ± 15.42 (-109 ± 19)	Inactive	8.02 ± 0.92 (-62 ± 9)	6.94 ± 3.77 (-44 ± 7)	k28.14	A	F
7,12-Dimethylbenz(a)anthracene (57-97-6)	0.5 ± 0.11 (-106 ± 4)	27.33 ± 3.32 (-87 ± 10)	6.09 ± 1.04 (-104 ± 3)	Inactive	22.62 ± 5.17 (-63 ± 5)	32.67 ± 2.21 (-71 ± 11)	k28.14	B	C
7-Methylbenzo(a)pyrene (63041-77-0)	0.16 ± 0.03 (-92 ± 2)	Inactive	Inactive	Inactive	72.98 ± 8.39 (145 ± 22)	Inactive	k28.14	A	F
1-Butyl-4-methylpyridinium hexafluorophosphate (401788-99-6)	Inactive	Inactive	Inactive	0.6 ± 0.13 (-92 ± 8)	Inactive	Inactive	k28.16	FNS	ND
Cetylpyridinium bromide (140-72-7)	75.75 ± 4.94 (-87 ± 14)	72.9 ± 4.94 (-117 ± 6)	77.34 ± 18.79 (-155 ± 21)	0.18 ± 0.06 (-110 ± 1)	69.15 ± 12 (-72 ± 15)	Inactive	k28.16	A	A
Kadethrin (58769-20-3)	32.64 ± 9.1 (-61 ± 6)	0.67 ± 0.51 (-97 ± 3)	1.81 ± 0.38 (-121 ± 2)	34.58 ± 5.89 (-110 ± 19)	2.45 ± 1.33 (-61 ± 4)	Inactive	k28.23	A	B
Aprofene (3563-01-7)	Inactive	12.92 ± 2.32 (-76 ± 10)	12.25 ± 7.3 (-84 ± 4)	1.57 ± 0.61 (-105 ± 6)	0.33 ± 0.09 (-72 ± 11)	Inactive	k28.26	A	ND
Drofenine hydrochloride (548-66-3)	5.85 ± 2.09 (-84 ± 7)	26.02 ± 12.23 (-65 ± 13)	18.81 ± 17.43 (-97 ± 16)	1.19 ± 0.08 (-99 ± 3)	0.95 ± 0.13 (-58 ± 10)	Inactive	k28.26	A	ND
Nafronyl oxalate (3200-06-4)	18.16 ± 5.56 (-52 ± 18)	Inactive	7.76 ± 0.0 (-81 ± 4)	2.98 ± 0.19 (-87 ± 1)	0.15 ± 0 (-87 ± 5)	Inactive	k28.26	A	ND
Proadifen hydrochloride (62-68-0)	Inactive	12.1 ± 2.94 (-86 ± 3)	19.13 ± 7.2 (-123 ± 16)	0.2 ± 0.07 (-76 ± 7)	0.16 ± 0.01 (-82 ± 7)	Inactive	k28.26	A	ND
Methyl triclosan (4640-01-1)	15.08 ± 11.26 (-99 ± 7)	11.96 ± 7.04 (-91 ± 5)	0.72 ± 0.47 (-126 ± 5)	Inactive	70.24 ± 16.07 (-42 ± 4)	48.88 ± 17.44 (-33 ± 4)	k29.3	A	A
Triclosan (3380-34-5)	20.76 ± 5.87 (-67 ± 8)	4.54 ± 0.31 (-102 ± 5)	0.71 ± 0.3 (-118 ± 7)	32.79 ± 2.67 (-41 ± 6)	Inactive	Inactive	k29.3	Ac	ND
4,4'-Methylenebis(2,6-diethylaniline) (13680-35-8)	9.75 ± 1.66 (-100 ± 6)	0.23 ± 0.08 (-84 ± 11)	0.56 ± 0.16 (-124 ± 6)	28.38 ± 3.26 (-109 ± 2)	0.55 ± 0.22 (-87 ± 2)	Inactive	k29.11	A	A
1,3-Diphenylguanidine (102-06-7)	30.82 ± 5.25 (-48 ± 16)	53.09 ± 36.26 (-85 ± 22)	44.96 ± 16.37 (-78 ± 32)	0.2 ± 0.02 (-107 ± 3)	51.89 ± 16.71 (35 ± 3)	Inactive	k29.12	A	A
Menadiol (481-85-6)	0.8 ± 0.38 (-100 ± 2)	12.17 ± 3.39 (-83 ± 4)	13.41 ± 5.3 (-93 ± 9)	19.35 ± 10.7 (-98 ± 18)	12.98 ± 4.86 (-80 ± 11)	Inactive	k29.14	F	F
9-Cyanoanthracene (1210-12-4)	0.22 ± 0.03 (-98 ± 5)	6.16 ± 3.35 (-39 ± 9)	15.97 ± 2.59 (-55 ± 11)	Inactive	Inactive	Inactive	k29.15	A	A
9-Cyanophenanthrene (2510-55-6)	0.06 ± 0.02 (-97 ± 4)	39.27 ± 15.98 (-55 ± 18)	29.26 ± 8.15 (-143 ± 32)	Inactive	Inactive	62.42 ± 23.48 (-20 ± 1)	k29.15	A	A
4-(3-Phenylpropyl)pyridine (2057-49-0)	1.14 ± 0.24 (-100 ± 2)	1.86 ± 0.24 (-103 ± 5)	0.7 ± 0.17 (-130 ± 7)	3.93 ± 0.95 (-108 ± 5)	0.43 ± 0.03 (-67 ± 1)	55.34 ± 13.82 (-26 ± 4)	k29.17	A	A
4,4'-Propane-1,3-diyldipyridine (17252-51-6)	1.54 ± 0.21 (-103 ± 1)	5.05 ± 0.58 (-106 ± 2)	1.5 ± 0.34 (-131 ± 5)	1.54 ± 0.21 (-94 ± 7)	0.87 ± 0.15 (-62 ± 2)	Inactive	k29.17	A	A
Dipyrithione (3696-28-4)	3.2 ± 0.52 (-93 ± 8)	1.72 ± 0.36 (-86 ± 1)	0.79 ± 0.27 (-116 ± 4)	1.66 ± 0.62 (-67 ± 9)	3.26 ± 0.21 (51 ± 19)	0.45 ± 0.08 (-75 ± 3)	k29.17	A	ND
Zinc pyrithione (13463-41-7)	4.98 ± 4.53 (-83 ± 1)	21.01 ± 12.97 (-86 ± 14)	0.44 ± 0.07 (-110 ± 7)	0.69 ± 0.05 (-60 ± 7)	9.09 ± 1.47 (-46 ± 13)	0.44 ± 0.11 (-76 ± 5)	k29.17	A	A
Quinalphos (13593-03-8)	2.25 ± 0.26 (-100 ± 2)	0.91 ± 0.19 (-105 ± 6)	0.47 ± 0.08 (-137 ± 8)	38.47 ± 2.51 (-72 ± 4)	4.57 ± 2.03 (-93 ± 9)	Inactive	k29.18	A	B
Dicyclomine (77-19-0)	11.13 ± 3.87 (-72 ± 16)	33.22 ± 8.03 (-49 ± 5)	10.78 ± 4.27 (-96 ± 22)	4.05 ± 0.27 (-100 ± 3)	0.26 ± 0.05 (-75 ± 3)	Inactive	k29.23	A	ND
Nolatrexed dihydrochloride (152946-68-4)	3.33 ± 0.9 (-94 ± 12)	4.82 ± 1.17 (-95 ± 9)	3.3 ± 1.68 (-116 ± 1)	14.43 ± 1.84 (-95 ± 12)	0.49 ± 0 (-78 ± 7)	Inactive	k30.6	A	ND
Ethidium bromide (1239-45-8)	9.62 ± 0.63 (-102 ± 2)	47.68 ± 14.04 (-73 ± 2)	13.07 ± 10.4 (-126 ± 7)	0.93 ± 0.32 (-102 ± 5)	34.14 ± 2.22 (-76 ± 15)	Inactive	k30.8	A	C
3-Aminofluoranthene (2693-46-1)	0.13 ± 0.01 (-100 ± 5)	34.68 ± 2.26 (-108 ± 3)	21.25 ± 3.82 (-132 ± 12)	Inactive	19.79 ± 8.05 (-105 ± 6)	27.78 ± 4.73 (-94 ± 9)	k30.9	A	A
2-Hydrazino-4-phenylthiazole (34176-52-8)	0.75 ± 0.24 (-96 ± 4)	8.86 ± 0.58 (-89 ± 24)	8.06 ± 1.96 (-132 ± 2)	53.22 ± 14.83 (-56 ± 10)	13.96 ± 8.69 (-80 ± 14)	33.94 ± 2.30 (-70 ± 13)	k30.12	C	D
Phoxim (14816-18-3)	0.99 ± 0.21 (-93 ± 3)	2.04 ± 0.26 (-102 ± 3)	0.28 ± 0.06 (-146 ± 9)	22.51 ± 10.57 (-57 ± 9)	1.89 ± 0.26 (-79 ± 2)	Inactive	k30.13	A	ND
Triazophos (24017-47-8)	1.49 ± 0.27 (-97 ± 3)	0.57 ± 0.12 (-99 ± 4)	1.4 ± 0.39 (-145 ± 9)	84.29 ± 19.01 (-18 ± 4)	4.93 ± 4.42 (-89 ± 11)	Inactive	k30.13	A	A
Phenylmercuric acetate (62-38-4)	17.68 ± 0 (-110 ± 6)	3.24 ± 0.9 (-102 ± 0)	9.31 ± 1.67 (-137 ± 5)	0.33 ± 0.02 (-98 ± 3)	6.1 ± 1.04 (-84 ± 1)	2.15 ± 1.56 (-87 ± 2)	k30.14	ND	ND
Triphenyltin acetate (900-95-8)	47.53 ± 20.72 (-43 ± 7)	1.36 ± 0.45 (-101 ± 5)	4.84 ± 0.32 (-149 ± 9)	0.81 ± 0.71 (-98 ± 5)	8.45 ± 3.68 (-87 ± 12)	3.81 ± 1.71 (-61 ± 1)	k30.14	Ac	Ac
Isazofos (42509-80-8)	1.92 ± 0.57 (-97 ± 5)	4.61 ± 1.28 (-104 ± 1)	0.21 ± 0.06 (-133 ± 11)	71.45 ± 11.58 (-39 ± 6)	1.39 ± 0.52 (-81 ± 3)	Inactive	k30.16	A	A
Zolimidine (1222-57-7)	0.7 ± 0.22 (-81 ± 9)	24.08 ± 9.06 (-48 ± 12)	25.75 ± 12.59 (-98 ± 13)	24.15 ± 5.87 (-70 ± 15)	Inactive	6.95 ± 0.80 (-84 ± 2)	k30.18	A	A
Phenthoate (2597-03-7)	3.79 ± 1.07 (-103 ± 7)	1.28 ± 0.29 (-98 ± 11)	0.3 ± 0.09 (-132 ± 2)	49.32 ± 12.32 (-50 ± 5)	3.33 ± 0.6 (-84 ± 10)	Inactive	k30.25	Bc	Fc
2-Amino-6-nitrobenzothiazole (6285-57-0)	9.75 ± 1.66 (-99 ± 3)	59.75 ± 4.61 (-39 ± 3)	35.73 ± 4.11 (-75 ± 13)	43.96 ± 10.98 (-37 ± 4)	60.64 ± 13.94 (-40 ± 5)	66.43 ± 11.95 (-29 ± 3)	k31.9	A	A
Isoxathion (18854-01-8)	3.92 ± 0.98 (-104 ± 2)	0.75 ± 0.33 (-104 ± 4)	2.55 ± 0.98 (-144 ± 11)	35.57 ± 0 (-71 ± 5)	2.11 ± 0.79 (-84 ± 2)	33.00 ± 2.23 (-53 ± 4)	k31.13	A	A
Phenylmercuric chloride (100-56-1)	28.26 ± 0 (-103 ± 5)	3.7 ± 0.25 (-106 ± 2)	6.41 ± 1.2 (-138 ± 2)	0.83 ± 0.06 (-98 ± 1)	9.38 ± 1.69 (-90 ± 0)	8.07 ± 1.51 (-96 ± 4)	k31.13	ND	A
Triphenylbismuth (603-33-8)	Inactive	0.73 ± 0.24 (-99 ± 7)	0.17 ± 0.09 (-142 ± 32)	31.85 ± 3.66 (-47 ± 5)	2.36 ± 0.42 (-71 ± 2)	Inactive	k31.13	A	A
Triphenylbismuthine dichloride (594-30-9)	17.16 ± 2.36 (-108 ± 3)	0.88 ± 0.24 (-102 ± 4)	0.28 ± 0.17 (-154 ± 4)	7.15 ± 3.68 (-105 ± 1)	15.04 ± 8.74 (-96 ± 10)	13.18 ± 2.37 (-80 ± 5)	k31.13	ND	F
N,N-Dicyclohexyl-2-benzothiazolesulfenamide (4979-32-2)	32.92 ± 5.92 (-51 ± 12)	8.95 ± 4.61 (-70 ± 19)	15.59 ± 8.62 (-81 ± 31)	0.56 ± 0.6 (-97 ± 3)	5.16 ± 2.58 (-49 ± 8)	Inactive	k31.15	A	Ac
Diazinon (333-41-5)	7.13 ± 2.59 (-74 ± 21)	1.99 ± 0.99 (-67 ± 22)	0.44 ± 0.11 (-114 ± 13)	Inactive	0.45 ± 0.25 (-98 ± 7)	Inactive	k31.16	A	D
Tebupirimfos (96182-53-5)	23.99 ± 7.07 (-79 ± 14)	1.79 ± 0.21 (-105 ± 1)	0.62 ± 0.23 (-152 ± 5)	34.28 ± 2.23 (-55 ± 7)	1.5 ± 0.34 (-92 ± 2)	Inactive	k31.16	A	A
Mecarbam (2595-54-2)	2.91 ± 0.81 (-98 ± 5)	0.7 ± 0.3 (-92 ± 14)	0.09 ± 0.03 (-143 ± 15)	27.47 ± 4.68 (-108 ± 8)	2.6 ± 0.84 (-82 ± 9)	Inactive	k31.23	A	A
Malathion (121-75-5)	2.12 ± 0.48 (-101 ± 6)	1.78 ± 0.52 (-101 ± 8)	0.54 ± 0.16 (-136 ± 2)	58.05 ± 16.17 (-72 ± 3)	1.28 ± 0.29 (-87 ± 4)	37.02 ± 2.51 (-28 ± 10)	k31.25	D	D
Asenapine (65576-45-6)	7.55 ± 1.29 (-101 ± 4)	Inactive	Inactive	0.09 ± 0.02 (-105 ± 1)	Inactive	Inactive	k32.1	A	ND
Ecopipam (112108-01-7)	Inactive	Inactive	Inactive	0.01 ± 0 (-100 ± 2)	1.89 ± 0.26 (95 ± 11)	Inactive	k32.1	A	ND
Lumefantrine (82186-77-4)	14.85 ± 3.41 (-86 ± 14)	16.19 ± 2.06 (-79 ± 4)	26.94 ± 10.96 (-123 ± 20)	0.69 ± 0.25 (-108 ± 5)	16.82 ± 2.32 (-46 ± 3)	Inactive	k32.2	A	ND
Octoclothepine maleate (4789-68-8)	28.27 ± 9.05 (-37 ± 1)	30.56 ± 8.52 (-53 ± 10)	11.51 ± 2.07 (-106 ± 26)	0.26 ± 0.07 (-107 ± 3)	2.28 ± 0.15 (-49 ± 3)	Inactive	k32.2	A	ND
Quinacrine (6151-30-0)	2.2 ± 0.8 (-100 ± 4)	Inactive	Inactive	0.18 ± 0.01 (-104 ± 4)	Inactive	Inactive	k32.3	A	ND
Terbutylazine (5915-41-3)	10.84 ± 0.71 (-90 ± 3)	0.62 ± 0.34 (-33 ± 3)	31.2 ± 7.58 (-110 ± 8)	Inactive	Inactive	Inactive	k32.5	A	A
Dodecylamine hydrochloride (929-73-7)	2.55 ± 0.48 (-99 ± 3)	6.64 ± 1.19 (-113 ± 1)	0.47 ± 0.23 (-135 ± 9)	3.3 ± 1.12 (-105 ± 1)	34.28 ± 2.23 (-71 ± 17)	Inactive	k32.10	A	A
Etifelmine hydrochloride (1146-95-8)	14.36 ± 3.71 (-50 ± 13)	11.85 ± 3.88 (-96 ± 8)	5.99 ± 2.37 (-107 ± 10)	4.07 ± 0.52 (-106 ± 3)	0.98 ± 0 (-83 ± 0)	Inactive	k32.10	F	A
Fenthion (55-38-9)	2.53 ± 0.29 (-102 ± 8)	6.1 ± 0.4 (-95 ± 15)	0.91 ± 0.21 (-117 ± 5)	37.18 ± 4.74 (-56 ± 3)	11.71 ± 0.79 (-79 ± 9)	44.79 ± 0.00 (-23 ± 3)	k32.14	ND	D
Sulprofos (35400-43-2)	1.79 ± 0.21 (-96 ± 0)	2.62 ± 0.18 (-100 ± 3)	0.38 ± 0.03 (-150 ± 7)	30.82 ± 5.25 (-84 ± 12)	4.27 ± 1.26 (-64 ± 5)	Inactive	k32.14	A	A
Homochlorcyclizine (848-53-3)	Inactive	Inactive	26.35 ± 17.75 (-100 ± 9)	0.38 ± 0.11 (-102 ± 3)	3.37 ± 0.57 (-50 ± 2)	Inactive	k33.1	A	ND
Hydroxyzine hydrochloride (1244-76-4)	Inactive	51.04 ± 23.97 (-53 ± 4)	81.8 ± 5.54 (-109 ± 5)	0.3 ± 0.02 (-105 ± 6)	Inactive	Inactive	k33.1	A	A
Ticlopidine hydrochloride (55142-85-3)	3.91 ± 1.08 (-76 ± 8)	18.68 ± 5.53 (-81 ± 0)	0.41 ± 0.18 (-95 ± 5)	1.32 ± 0.59 (-102 ± 3)	17.38 ± 24.45 (-37 ± 8)	8.71 ± 0.00 (-40 ± 63)	k33.1	A	ND
N-Isopropyl-N'-phenyl-p-phenylenediamine (101-72-4)	35.46 ± 0 (-84 ± 4)	0.97 ± 0.7 (-101 ± 3)	4.25 ± 2.47 (-140 ± 4)	9.04 ± 3.48 (-102 ± 7)	17.32 ± 9.42 (-78 ± 6)	34.17 ± 2.23 (-75 ± 7)	k33.8	A	B
Benzo(g,h,i)perylene (191-24-2)	0.16 ± 0.04 (-81 ± 4)	Inactive	Inactive	Inactive	Inactive	Inactive	k33.13	ND	A
Mercuric chloride (7487-94-7)	5.66 ± 0.65 (-101 ± 6)	0.47 ± 0.11 (-98 ± 2)	0.77 ± 0.05 (-122 ± 3)	1.61 ± 0.3 (-97 ± 2)	2.25 ± 0.74 (-88 ± 1)	11.00 ± 4.48 (-91 ± 7)	k33.13	ND	ND
Mercury(II) iodide (7774-29-0)	3.7 ± 0.25 (-98 ± 3)	0.54 ± 0.04 (-100 ± 2)	1.04 ± 0.33 (-137 ± 16)	1.67 ± 0.3 (-98 ± 5)	2.53 ± 0.29 (-85 ± 6)	5.25 ± 0.67 (-86 ± 8)	k33.13	ND	ND
Pyrene (129-00-0)	0.64 ± 0.11 (-102 ± 2)	60.53 ± 24.51 (-56 ± 21)	24.3 ± 7.82 (-115 ± 9)	47.11 ± 23.95 (-51 ± 15)	35.7 ± 31.45 (-33 ± 4)	Inactive	k33.13	A	A
Anthracene (120-12-7)	0.5 ± 0 (-100 ± 3)	Inactive	66.96 ± 15.1 (-78 ± 9)	Inactive	Inactive	Inactive	k33.14	ND	F
Benz(a)anthracene (56-55-3)	0.86 ± 0.06 (-97 ± 0)	36.35 ± 8.32 (-48 ± 14)	15.86 ± 7.91 (-77 ± 18)	50.47 ± 25.55 (-47 ± 13)	Inactive	6.12 ± 0.40 (-62 ± 7)	k33.14	A	F
Benzo(a)pyrene (50-32-8)	0.3 ± 0.07 (-94 ± 3)	23.4 ± 16.01 (-22 ± 2)	Inactive	Inactive	Inactive	16.42 ± 10.73 (-38 ± 6)	k33.14	F	ND
Benzo(b)fluoranthene (205-99-2)	0.69 ± 0.19 (-98 ± 3)	Inactive	10.47 ± 6.09 (-50 ± 14)	30.02 ± 4.13 (-92 ± 7)	Inactive	5.37 ± 2.92 (-30 ± 2)	k33.14	A	A
Benzo(e)pyrene (192-97-2)	0.1 ± 0.07 (-95 ± 3)	Inactive	Inactive	55.45 ± 21.97 (-47 ± 17)	Inactive	Inactive	k33.14	A	A
Benzo(k)fluoranthene (207-08-9)	0.17 ± 0.02 (-97 ± 2)	Inactive	Inactive	Inactive	Inactive	Inactive	k33.14	A	A
Chrysene (218-01-9)	0.65 ± 0.07 (-92 ± 5)	Inactive	Inactive	Inactive	Inactive	Inactive	k33.14	A	A
Dibenz[a,c]anthracene (215-58-7)	0.21 ± 0.01 (-99 ± 3)	Inactive	Inactive	Inactive	Inactive	Inactive	k33.14	F	A
Fluoranthene (206-44-0)	0.73 ± 0.14 (-97 ± 2)	67.78 ± 5.51 (-49 ± 7)	50.25 ± 36.06 (-103 ± 6)	21.47 ± 36.73 (15 ± 14)	Inactive	62.09 ± 31.75 (-30 ± 6)	k33.14	A	A
Fensulfothion (115-90-2)	3.5 ± 0.85 (-100 ± 12)	0.72 ± 0.41 (-98 ± 7)	0.29 ± 0.15 (-139 ± 4)	32.55 ± 10.42 (-46 ± 8)	8.61 ± 2.82 (-72 ± 11)	Inactive	k33.16	A	A
Ro 23-7637 (107071-66-9)	39.91 ± 0 (-49 ± 11)	0.71 ± 0.08 (-94 ± 4)	10.84 ± 0.71 (-77 ± 19)	Inactive	0.5 ± 0.09 (-78 ± 6)	Inactive	k33.21	A	A
Aprepitant (170729-80-3)	Inactive	13.8 ± 0 (-102 ± 3)	23.92 ± 13.01 (-128 ± 29)	24.98 ± 5.71 (-81 ± 19)	0.6 ± 0.08 (-86 ± 4)	Inactive	k34.1	F	ND
Clemastine fumarate (14976-57-9)	Inactive	22.46 ± 8.8 (-42 ± 11)	2.45 ± 0.0 (-119 ± 3)	3.25 ± 1.77 (-52 ± 46)	0.55 ± 0.06 (-78 ± 8)	Inactive	k34.1	A	ND
Cloperastine hydrochloride (14984-68-0)	22.52 ± 6.28 (-36 ± 1)	Inactive	18.51 ± 5.23 (-123 ± 27)	0.17 ± 0.01 (-107 ± 4)	4.43 ± 0.93 (-50 ± 2)	Inactive	k34.1	A	ND
Mibefradil dihydrochloride (116666-63-8)	Inactive	Inactive	38.9 ± 0.0 (-96 ± 3)	0.53 ± 0.5 (-69 ± 29)	0.11 ± 0.01 (-90 ± 9)	Inactive	k34.2	A	ND
1-(3-Chlorophenyl)-4-(3-chloropropyl)piperazine hydrochloride (52605-52-4)	16.12 ± 1.09 (-77 ± 4)	16.75 ± 1.09 (-48 ± 5)	8.86 ± 2.03 (-125 ± 5)	0.79 ± 0.18 (-96 ± 4)	15.49 ± 0 (111 ± 12)	Inactive	k34.3	A	F
Quipazine maleate (5786-68-5)	0.96 ± 0.24 (-98 ± 7)	Inactive	Inactive	Inactive	Inactive	Inactive	k34.4	A	ND
N-(1-Naphthyl)ethylenediamine dihydrochloride (1465-25-4)	0.57 ± 0.07 (-100 ± 5)	17.25 ± 2.37 (-110 ± 3)	24.7 ± 6.17 (-146 ± 5)	5.04 ± 0.58 (-104 ± 5)	31.82 ± 3.66 (-60 ± 6)	Inactive	k34.9	C	C
Bis(tributyltin)oxide (56-35-9)	Inactive	2.31 ± 0.41 (-40 ± 2)	0.67 ± 0.27 (-113 ± 10)	0.2 ± 0.07 (-94 ± 13)	Inactive	2.04 ± 0.26 (-32 ± 6)	k34.12	F	A
Tributyltin chloride (1461-22-9)	46.36 ± 14.93 (-71 ± 17)	12.71 ± 1.46 (-104 ± 6)	1.95 ± 0.33 (-138 ± 12)	0.68 ± 0.2 (-106 ± 2)	17.95 ± 2.06 (-72 ± 4)	30.63 ± 2.00 (-74 ± 3)	k34.12	A	A
Ethion (563-12-2)	19.62 ± 10.72 (-100 ± 10)	0.52 ± 0.27 (-95 ± 3)	0.34 ± 0.14 (-145 ± 8)	37.02 ± 2.51 (-80 ± 17)	0.97 ± 0.32 (-85 ± 4)	Inactive	k34.15	A	A
Tetrabutylphosphonium chloride (2304-30-5)	Inactive	Inactive	Inactive	0.01 ± 0 (-94 ± 16)	Inactive	Inactive	k34.15	A	A
Tetraoctylphosphonium bromide (23906-97-0)	57.72 ± 16.08 (-125 ± 14)	23.23 ± 1.57 (-102 ± 4)	13.98 ± 7.73 (-131 ± 16)	0.75 ± 0.63 (-98 ± 7)	1.73 ± 1.12 (-91 ± 2)	65.46 ± 4.43 (-109 ± 12)	k34.15	A	A
Ethyltributylphosphonium diethylphosphate (20445-94-7)	Inactive	Inactive	70.71 ± 33.56 (-88 ± 37)	0.06 ± 0.02 (-103 ± 2)	Inactive	Inactive	k34.16	A	A
Difenzoquat metilsulfate (43222-48-6)	Inactive	Inactive	Inactive	0.44 ± 0.11 (-98 ± 3)	Inactive	Inactive	k34.17	A	A
Tributylmethylphosphonium methyl sulfate (69056-62-8)	Inactive	Inactive	63.33 ± 38.56 (-58 ± 4)	0.24 ± 0.04 (-109 ± 2)	Inactive	Inactive	k34.17	A	A
Methidathion (950-37-8)	6.58 ± 0.45 (-102 ± 5)	6.58 ± 1.32 (-106 ± 2)	0.8 ± 0.09 (-133 ± 5)	35.73 ± 4.11 (-95 ± 14)	7.51 ± 1.69 (-87 ± 1)	43.96 ± 10.98 (-28 ± 4)	k34.19	B	D
MGK-264 (113-48-4)	18.55 ± 1.26 (-98 ± 9)	10.15 ± 1.9 (-106 ± 3)	4.9 ± 2.66 (-155 ± 23)	31.36 ± 8.74 (-86 ± 27)	0.86 ± 0.25 (-84 ± 2)	Inactive	k34.22	I	I
Phentolamine mesilate (50-60-2)	Inactive	Inactive	14.61 ± 3.3 (-91 ± 4)	0.65 ± 0.15 (-101 ± 3)	Inactive	Inactive	k35.5	A	ND
Hycanthone (3105-97-3)	0.58 ± 0.06 (-92 ± 10)	Inactive	Inactive	3.77 ± 0.52 (-96 ± 10)	Inactive	Inactive	k35.6	A	ND
Maprotiline hydrochloride (10347-81-6)	Inactive	22.76 ± 4.76 (-93 ± 18)	35.73 ± 4.11 (-109 ± 13)	2.09 ± 0.27 (-99 ± 3)	0.3 ± 0.07 (-77 ± 2)	Inactive	k35.10	A	A
2,2'-Diethylhexylamine (106-20-7)	47.35 ± 13.38 (-52 ± 5)	Inactive	51.33 ± 24.11 (-71 ± 19)	0.31 ± 0.28 (-109 ± 3)	Inactive	Inactive	k35.11	A	Fc
1-Ethyl-1-methylpyrrolidinium iodide (4186-68-9)	75.49 ± 6.14 (-41 ± 9)	Inactive	26.7 ± 12.32 (-118 ± 8)	0.01 ± 0 (-91 ± 7)	Inactive	Inactive	k35.15	ND	F
Hexadecyl trimethyl ammonium chloride (112-02-7)	Inactive	Inactive	43.2 ± 0.0 (-68 ± 16)	0.8 ± 0.05 (-93 ± 8)	34.32 ± 0 (-42 ± 12)	Inactive	k35.16	A	A
Rimcazole dihydrochloride (75859-03-9)	10.62 ± 1.46 (-103 ± 4)	Inactive	Inactive	0.4 ± 0.03 (-102 ± 4)	1.84 ± 0.41 (-70 ± 2)	Inactive	k36.4	A	ND
Oxatomide (60607-34-3)	Inactive	25.27 ± 7.04 (-69 ± 10)	33.22 ± 8.03 (-101 ± 3)	0.62 ± 0.12 (-105 ± 3)	1.39 ± 0.16 (164 ± 14)	Inactive	k36.5	A	ND
Bromhexine hydrochloride (611-75-6)	28.12 ± 9.38 (-71 ± 17)	19.5 ± 6.96 (-69 ± 7)	4.36 ± 0.0 (-133 ± 8)	0.01 ± 0.01 (-109 ± 2)	Inactive	Inactive	k36.8	A	ND
Cinacalcet hydrochloride (364782-34-3)	26.86 ± 8.25 (-75 ± 24)	38.9 ± 0 (-35 ± 4)	10.76 ± 2.69 (-100 ± 13)	0.05 ± 0.01 (-104 ± 2)	0.4 ± 0.03 (-84 ± 5)	Inactive	k36.8	A	ND
Clobenzorex hydrochloride (5843-53-8)	15.49 ± 0 (-71 ± 4)	Inactive	1.49 ± 0.1 (-137 ± 12)	0.15 ± 0.03 (-111 ± 2)	0.26 ± 0.02 (-78 ± 4)	Inactive	k36.8	A	ND
CP-607366 (289716-94-5)	0.88 ± 0.21 (-101 ± 3)	60.62 ± 17.94 (-50 ± 12)	4.19 ± 1.45 (-130 ± 3)	1.79 ± 0.21 (-104 ± 4)	14.41 ± 3.3 (-47 ± 1)	Inactive	k36.8	A	A
Fendiline hydrochloride (13636-18-5)	Inactive	15.49 ± 0 (-69 ± 13)	5.65 ± 2.66 (-122 ± 10)	0.23 ± 0.02 (-103 ± 4)	2.13 ± 0.36 (-53 ± 3)	Inactive	k36.8	A	ND
N,N'-Dibenzylethane-1,2-diamine dihydrochloride (3412-76-8)	20.22 ± 5.13 (-47 ± 10)	Inactive	8.08 ± 0.55 (-122 ± 16)	0.79 ± 0.18 (-110 ± 5)	15.56 ± 1.79 (-62 ± 10)	Inactive	k36.8	I	ND
Enefexine (67765-04-2)	23.19 ± 10.9 (-38 ± 4)	Inactive	Inactive	0.42 ± 0.17 (-100 ± 2)	Inactive	Inactive	k36.10	A	A
Dicyclohexylamine (101-83-7)	Inactive	Inactive	Inactive	0.28 ± 0.06 (-95 ± 6)	Inactive	Inactive	k36.11	A	ND
Ethylhexadecyldimethylammonium bromide (124-03-8)	74.42 ± 9.49 (-43 ± 4)	83.15 ± 5.63 (-105 ± 13)	89.65 ± 0.0 (-132 ± 32)	0.61 ± 0.04 (-98 ± 3)	63.49 ± 24.86 (-55 ± 15)	Inactive	k36.14	A	A
Tetrabutylammonium bromide (1643-19-2)	Inactive	Inactive	Inactive	0.01 ± 0 (-98 ± 5)	Inactive	Inactive	k36.14	A	A
Tetra-N-octylammonium bromide (14866-33-2)	73.75 ± 4.99 (-126 ± 6)	34.23 ± 2.23 (-100 ± 4)	16.38 ± 6.86 (-145 ± 4)	0.4 ± 0.16 (-100 ± 1)	1.87 ± 0.34 (-82 ± 2)	89.21 ± 0.00 (-68 ± 25)	k36.14	A	A
Benzylhexadecyldimethylammonium chloride (122-18-9)	75.23 ± 5.09 (-82 ± 8)	46.2 ± 8.63 (-120 ± 17)	46.97 ± 13.09 (-144 ± 26)	0.34 ± 0.06 (-98 ± 2)	81.11 ± 0 (-49 ± 5)	Inactive	k36.15	A	A
N,N-Dimethyl-N-benzyl-N-octadecylammonium chloride (122-19-0)	80.42 ± 0 (-111 ± 16)	38.84 ± 2.53 (-102 ± 5)	48.63 ± 14.39 (-147 ± 23)	0.67 ± 0.43 (-99 ± 3)	45.85 ± 9.6 (-93 ± 30)	86.96 ± 5.67 (-65 ± 10)	k36.15	A	A
Timepidium bromide (35035-05-3)	Inactive	Inactive	Inactive	0.29 ± 0.07 (-104 ± 4)	Inactive	Inactive	k36.15	A	ND
Docebenone (80809-81-0)	3.27 ± 1.41 (-100 ± 9)	5.22 ± 1.47 (-100 ± 5)	11.41 ± 0.77 (-133 ± 8)	25.76 ± 8.9 (-50 ± 4)	0.22 ± 0.03 (-91 ± 3)	Inactive	k36.23	A	ND
Tinoridine (24237-54-5)	16.12 ± 1.09 (-84 ± 7)	6.91 ± 5.97 (-97 ± 10)	0.71 ± 0.38 (-95 ± 7)	0.02 ± 0.01 (-97 ± 8)	4.28 ± 1.07 (-67 ± 5)	Inactive	k37.6	C	ND
Ambasilide (83991-25-7)	30.9 ± 0 (-35 ± 2)	22.73 ± 14.03 (-63 ± 7)	30.02 ± 11.88 (-112 ± 8)	20.06 ± 9.42 (-57 ± 11)	0.87 ± 0.1 (-79 ± 4)	Inactive	k37.7	A	F
Bamipine (4945-47-5)	Inactive	Inactive	36.79 ± 2.99 (-70 ± 1)	0.38 ± 0.06 (-97 ± 3)	Inactive	Inactive	k37.7	A	Fc
Butenafine (101828-21-1)	24.65 ± 6.82 (-49 ± 11)	16.26 ± 2.93 (-48 ± 6)	9.91 ± 2.07 (-107 ± 16)	0.39 ± 0.08 (-110 ± 2)	Inactive	Inactive	k37.8	A	ND
Dapoxetine (119356-77-3)	5.87 ± 1.73 (-98 ± 8)	16.82 ± 2.32 (-72 ± 5)	1.21 ± 0.3 (-142 ± 5)	0.98 ± 0.11 (-99 ± 4)	0.92 ± 0.21 (-59 ± 5)	Inactive	k37.8	A	F
Terbinafine (91161-71-6)	16.75 ± 1.09 (-69 ± 2)	15.49 ± 0 (-50 ± 2)	31.9 ± 13.35 (-112 ± 20)	0.4 ± 0.11 (-97 ± 6)	Inactive	Inactive	k37.8	A	ND
Aprindine hydrochloride (33237-74-0)	22.18 ± 4.64 (-43 ± 12)	Inactive	41.28 ± 3.36 (-67 ± 2)	0.44 ± 0.05 (-98 ± 2)	Inactive	Inactive	k37.9	A	ND
Furfenorex (13445-60-8)	Inactive	Inactive	6.65 ± 2.79 (-102 ± 11)	0.85 ± 0.21 (-102 ± 1)	Inactive	Inactive	k37.9	A	B
Setoperone (86487-64-1)	32.29 ± 4.12 (-67 ± 26)	27.19 ± 16.56 (-29 ± 3)	Inactive	0.48 ± 0.08 (-103 ± 0)	Inactive	Inactive	k38.2	A	A
Roxindole (112192-04-8)	22.43 ± 14.67 (-38 ± 7)	21.25 ± 8.41 (-92 ± 18)	Inactive	0.37 ± 0.12 (-100 ± 2)	1.91 ± 0.48 (802 ± 30)	Inactive	k38.4	A	ND
N,N-Dipropyltryptamine hydrochloride (7558-73-8)	20.83 ± 7.8 (-86 ± 6)	Inactive	65.88 ± 24.67 (-76 ± 25)	0.31 ± 0.04 (-104 ± 3)	Inactive	Inactive	k38.5	A	A
Bepridil (64706-54-3)	Inactive	22.16 ± 4.14 (-42 ± 15)	12.92 ± 2.32 (-110 ± 4)	0.06 ± 0.01 (-102 ± 7)	3.24 ± 0.58 (-41 ± 5)	Inactive	k38.7	A	ND
Ipenoxazone hydrochloride (118635-68-0)	Inactive	Inactive	2.3 ± 0.79 (-102 ± 8)	0.44 ± 0.1 (-105 ± 4)	0.88 ± 0.16 (-77 ± 3)	Inactive	k38.10	A	A
Alverine citrate (5560-59-8)	9.92 ± 3.45 (-93 ± 19)	Inactive	7.04 ± 1.61 (-90 ± 11)	0.87 ± 0 (-101 ± 1)	14.43 ± 1.84 (65 ± 11)	Inactive	k38.11	A	ND
Butriptyline (35941-65-2)	Inactive	Inactive	8.39 ± 0.55 (-103 ± 14)	0.97 ± 0.27 (-101 ± 0)	3.48 ± 1.14 (-46 ± 3)	8.71 ± 0.00 (-29 ± 44)	k38.11	A	F
Hexetidine (141-94-6)	Inactive	Inactive	Inactive	0.48 ± 0.19 (-107 ± 4)	12.8 ± 0.87 (-78 ± 10)	Inactive	k38.11	D	ND
Aldrin (309-00-2)	35.55 ± 0 (-63 ± 4)	33.61 ± 2.73 (-54 ± 13)	27.77 ± 11.11 (-93 ± 26)	44.9 ± 22.83 (-69 ± 15)	0.28 ± 0.03 (-89 ± 3)	Inactive	k38.14	A	A
Endosulfan (115-29-7)	35.79 ± 4.11 (-41 ± 6)	37.24 ± 2.24 (-93 ± 10)	3.19 ± 0.37 (-124 ± 20)	18.01 ± 19.27 (-105 ± 5)	0.39 ± 0.07 (-68 ± 8)	Inactive	k38.14	ND	ND
Endosulfan sulfate (1031-07-8)	47.48 ± 22.31 (-68 ± 10)	18.72 ± 3.37 (-103 ± 9)	2.25 ± 1.14 (-142 ± 0)	Inactive	0.22 ± 0.06 (-88 ± 3)	53.19 ± 12.00 (-50 ± 6)	k38.14	A	A
Endrin (72-20-8)	54.02 ± 13.06 (-32 ± 2)	12.38 ± 14.01 (-34 ± 8)	26.62 ± 32.63 (-99 ± 32)	Inactive	0.37 ± 0.38 (-60 ± 11)	Inactive	k38.14	A	A
beta-Hexachlorocyclohexane (319-85-7)	1.14 ± 0.21 (-72 ± 3)	4.17 ± 0.53 (-30 ± 1)	1.96 ± 1.05 (-106 ± 27)	Inactive	0.27 ± 0.08 (-82 ± 7)	Inactive	k38.15	A	A
Kepone (143-50-0)	36.42 ± 2.47 (-47 ± 10)	6.47 ± 0.92 (-102 ± 2)	0.87 ± 0.24 (-143 ± 3)	67.88 ± 11.56 (-45 ± 14)	3.13 ± 0.36 (-88 ± 3)	Inactive	k38.15	A	F
Strobane (8001-50-1)	41.16 ± 7.4 (-56 ± 11)	9.89 ± 3.6 (-90 ± 11)	1.59 ± 0.36 (-145 ± 9)	43.99 ± 22.27 (-70 ± 11)	0.82 ± 0.15 (-82 ± 7)	Inactive	k38.15	FNS	ND
Phenylmercuric lactate (122-64-5)	17.91 ± 2.06 (-111 ± 7)	2.28 ± 0.52 (-103 ± 5)	8.11 ± 1.85 (-139 ± 8)	0.53 ± 0.09 (-97 ± 3)	8.11 ± 1.85 (-87 ± 4)	6.09 ± 2.00 (-94 ± 1)	k38.18	ND	A
Altrenogest (850-52-2)	Inactive	14.75 ± 4.35 (-93 ± 21)	8.15 ± 2.81 (-95 ± 9)	46.93 ± 11.35 (-47 ± 3)	0.72 ± 0.05 (-83 ± 9)	Inactive	k38.25	A	ND
Dimethisteron (79-64-1)	Inactive	24.14 ± 9.56 (-81 ± 5.4)	9.42 ± 0.61 (-100 ± 2)	Inactive	0.47 ± 0.03 (-91 ± 3)	Inactive	k38.25	A	A
Mifepristone (84371-65-3)	34.28 ± 2.23 (-44 ± 4)	2.25 ± 0.26 (-107 ± 7)	14.94 ± 5.59 (-126 ± 8)	44.96 ± 16.37 (-93 ± 12)	0.49 ± 0.08 (-86 ± 4)	Inactive	k38.25	A	A
HMR1171 trifluoroacetate (1:1) (NOCAS_48522)	Inactive	28.13 ± 4.56 (-43 ± 13)	28.3 ± 5.29 (-80 ± 22)	8.87 ± 1.02 (-109 ± 12)	0.21 ± 0.08 (-85 ± 10)	Inactive	k39.1	A	A
SR144190 (181640-09-5)	Inactive	53.03 ± 9.91 (-44 ± 11)	54.46 ± 18.54 (-99 ± 19)	29.57 ± 3.4 (-110 ± 4)	0.87 ± 0.11 (-46 ± 4)	Inactive	k39.1	A	B
SSR 241586 HCl (NOCAS_47353)	Inactive	34.59 ± 2.34 (-106 ± 9)	4.22 ± 3.61 (-138 ± 9)	9.37 ± 4.74 (-112 ± 10)	0.63 ± 0.14 (-81 ± 10)	Inactive	k39.1	A	A
SSR146977 (264618-44-2)	Inactive	15.09 ± 0 (-48 ± 1)	14.92 ± 4.16 (-55 ± 11)	4.39 ± 1.41 (-98 ± 1)	0.33 ± 0.08 (-69 ± 3)	Inactive	k39.1	A	B
AMI-193 (510-74-7)	Inactive	Inactive	Inactive	0.6 ± 0.33 (-90 ± 18)	4.72 ± 0.31 (133 ± 10)	Inactive	k39.2	A	ND
Spiperone (749-02-0)	Inactive	Inactive	Inactive	0.79 ± 0.18 (-95 ± 4)	Inactive	Inactive	k39.2	A	ND
Spiroxatrine (1054-88-2)	Inactive	10.75 ± 5.88 (-64 ± 13)	8.64 ± 4.78 (-75 ± 5)	0.19 ± 0.07 (-93 ± 4)	3.41 ± 0.83 (-71 ± 10)	Inactive	k39.2	A	ND
(-)-(5S,8R)-Lisuride (159701-44-7)	Inactive	16.26 ± 2.93 (-37 ± 2)	Inactive	0.03 ± 0.01 (-107 ± 7)	11.68 ± 3.3 (-60 ± 5)	Inactive	k39.5	A	ND
Cabergoline (81409-90-7)	Inactive	Inactive	Inactive	1.47 ± 0.85 (-104 ± 4)	1.02 ± 0.07 (-78 ± 2)	Inactive	k39.5	A	ND
Lysergide (50-37-3)	151.25 ± 48.4 (-35 ± 6)	72.91 ± 44.39 (-41 ± 11)	155.94 ± 35.17 (-89 ± 11)	0.43 ± 0.03 (-114 ± 5)	71.78 ± 12.23 (-63 ± 12)	Inactive	k39.5	A	A
Metergoline (17692-51-2)	Inactive	Inactive	Inactive	0.08 ± 0.02 (-99 ± 1)	Inactive	Inactive	k39.5	A	ND
Methergine (113-42-8)	Inactive	Inactive	Inactive	0.69 ± 0.23 (-105 ± 6)	Inactive	Inactive	k39.5	A	ND
Nicergoline (27848-84-6)	21.96 ± 8 (-60 ± 17)	Inactive	11.77 ± 8.12 (-106 ± 5)	0.07 ± 0.01 (-107 ± 4)	1.27 ± 0.35 (-65 ± 2)	Inactive	k39.5	A	ND
Pergolide methanesulfonate (66104-23-2)	6.54 ± 3.07 (-49 ± 10)	6.26 ± 4.96 (-29 ± 0)	8.43 ± 1.16 (-79 ± 38)	0.15 ± 0.01 (-103 ± 0)	4.56 ± 0.58 (-59 ± 3)	Inactive	k39.5	A	ND
Pizotifen (15574-96-6)	Inactive	Inactive	8.71 ± 0.0 (-144 ± 6)	0.96 ± 0.24 (-105 ± 2)	29.78 ± 1.94 (72 ± 13)	Inactive	k39.7	A	ND
Thenalidine (86-12-4)	Inactive	Inactive	36.79 ± 2.99 (-116 ± 102)	0.53 ± 0.09 (-97 ± 8)	22.26 ± 5.09 (38 ± 7)	Inactive	k39.7	A	A
Chloropyramine hydrochloride (6170-42-9)	20.13 ± 6.48 (-40 ± 3)	Inactive	7.51 ± 1.03 (-122 ± 9)	0.23 ± 0.05 (-101 ± 4)	Inactive	Inactive	k39.8	A	ND
Methapyrilene fumarate (33032-12-1)	27.62 ± 2.25 (-33 ± 3)	Inactive	Inactive	0.26 ± 0.06 (-98 ± 5)	Inactive	Inactive	k39.8	A	A
Tripelennamine citrate (6138-56-3)	26.53 ± 8.69 (-45 ± 11)	Inactive	35.7 ± 9.95 (-74 ± 16)	0.2 ± 0.02 (-102 ± 2)	Inactive	Inactive	k39.8	A	ND
Difeterol (14587-50-9)	23.52 ± 5.69 (-34 ± 5)	16.75 ± 1.09 (-80 ± 7)	7.12 ± 1.98 (-118 ± 17)	0.11 ± 0.06 (-98 ± 13)	0.62 ± 0.07 (-56 ± 2)	Inactive	k39.9	A	A
Eprazinone dihydrochloride (10402-53-6)	Inactive	11.49 ± 3.4 (-45 ± 4)	Inactive	0.2 ± 0.01 (-105 ± 3)	15.16 ± 1.74 (64 ± 2)	Inactive	k39.9	A	ND
9-Anthracenemethanol (1468-95-7)	0.7 ± 0.17 (-96 ± 1)	27.58 ± 4.7 (-102 ± 4)	26.11 ± 8.41 (-126 ± 10)	60.07 ± 4.88 (-42 ± 4)	29.79 ± 5.36 (-69 ± 8)	68.65 ± 22.49 (-21 ± 5)	k39.19	C	F
Stanozolol (10418-03-8)	21.51 ± 8.52 (-39 ± 11)	0.94 ± 0.06 (-100 ± 3)	0.55 ± 0.33 (-147 ± 23)	10.76 ± 2.69 (-100 ± 4)	10.26 ± 1.85 (-86 ± 4)	Inactive	k39.25	A	A
17alpha-Hydroxyprogesterone (68-96-2)	Inactive	18.44 ± 8.04 (-46 ± 15)	0.98 ± 0.0 (-125 ± 7)	Inactive	2.77 ± 0.32 (44 ± 2)	Inactive	k39.26	F	ND
Trifluperidol hydrochloride (2062-77-3)	Inactive	Inactive	Inactive	0.35 ± 0 (-102 ± 4)	11.41 ± 0.77 (37 ± 5)	Inactive	k40.1	A	ND
Eperisone hydrochloride (56839-43-1)	29.22 ± 2.38 (-54 ± 6)	Inactive	4.72 ± 0.31 (-92 ± 2)	0.51 ± 0.09 (-102 ± 2)	Inactive	Inactive	k40.2	A	ND
Iloperidone (133454-47-4)	Inactive	22.86 ± 14.12 (-28 ± 4)	Inactive	10.06 ± 2.8 (-97 ± 5)	0.27 ± 0.02 (-85 ± 4)	Inactive	k40.2	A	ND
Methylperone (3575-80-2)	Inactive	Inactive	39.16 ± 6.35 (-68 ± 6)	0.27 ± 0.04 (-92 ± 4)	Inactive	Inactive	k40.2	A	ND
(-)-Eburnamonine (4880-88-0)	24.14 ± 9.56 (-31 ± 0)	20.13 ± 6.48 (-51 ± 4)	6.17 ± 2.2 (-97 ± 7)	0.19 ± 0.03 (-84 ± 15)	4.38 ± 0.5 (-77 ± 1)	Inactive	k40.4	A	ND
Ibogaine hydrochloride (36415-61-9)	61.54 ± 17.15 (-54 ± 14)	44.07 ± 15.72 (-45 ± 10)	83.12 ± 6.76 (-109 ± 4)	0.76 ± 0.1 (-105 ± 7)	32.46 ± 2.2 (-66 ± 7)	Inactive	k40.4	A	A
Yohimbine (146-48-5)	Inactive	Inactive	Inactive	0.3 ± 0.02 (-98 ± 2)	11.51 ± 2.07 (-52 ± 7)	Inactive	k40.4	A	ND
Metixene hydrochloride (1553-34-0)	Inactive	Inactive	7.76 ± 0.0 (-124 ± 8)	0.44 ± 0.05 (-103 ± 5)	Inactive	Inactive	k40.6	A	ND
Dimethisoquin hydrochloride (2773-92-4)	0.47 ± 0.03 (-99 ± 7)	Inactive	39.16 ± 6.35 (-60 ± 8)	4.36 ± 0 (-106 ± 3)	Inactive	Inactive	k40.9	A	ND
Pirimiphos-ethyl (23505-41-1)	3.18 ± 0.37 (-101 ± 3)	10.84 ± 0.71 (-98 ± 3)	0.38 ± 0.13 (-146 ± 5)	56.76 ± 9.2 (-47 ± 3)	0.71 ± 0.08 (-82 ± 2)	Inactive	k40.10	A	A
Pirimiphos-methyl (29232-93-7)	1.49 ± 0.27 (-96 ± 3)	23.57 ± 4.24 (-99 ± 11)	0.19 ± 0.01 (-131 ± 7)	53.28 ± 25.04 (-45 ± 11)	2.22 ± 0.62 (-74 ± 9)	Inactive	k40.10	B	C
Itasetron (123258-84-4)	Inactive	Inactive	Inactive	0.87 ± 0.1 (-98 ± 1)	Inactive	Inactive	k41.1	A	C
MDL 72222 (40796-97-2)	14.57 ± 0.85 (-56 ± 11)	Inactive	Inactive	0.05 ± 0.01 (-101 ± 3)	Inactive	Inactive	k41.1	A	ND
1-(2-Phenylethyl)-4-phenyl-4-acetoxypiperidine (64-52-8)	Inactive	53.16 ± 17.12 (-36 ± 6)	36.6 ± 4.21 (-106 ± 12)	0.57 ± 0.14 (-105 ± 2)	40.89 ± 0 (145 ± 9)	Inactive	k41.2	A	A
Propiverine hydrochloride (54556-98-8)	Inactive	Inactive	Inactive	6.81 ± 1.65 (-90 ± 5)	0.28 ± 0.03 (-86 ± 3)	Inactive	k41.2	A	ND
Diperodon hydrochloride (537-12-2)	Inactive	20.76 ± 5.87 (-66 ± 12)	7.12 ± 1.98 (-124 ± 11)	0.36 ± 0.07 (-107 ± 4)	2.28 ± 0.15 (-67 ± 12)	Inactive	k41.3	A	ND
Fenoverine (37561-27-6)	Inactive	18.94 ± 7.49 (-102 ± 17)	40.66 ± 5.18 (-104 ± 10)	0.46 ± 0.1 (-107 ± 2)	0.62 ± 0.07 (-91 ± 1)	Inactive	k41.6	A	ND
Ftormetazine (33414-30-1)	29.22 ± 2.38 (-47 ± 11)	Inactive	27.03 ± 6.75 (-73 ± 15)	0.14 ± 0.03 (-94 ± 3)	2.77 ± 0.32 (-44 ± 2)	Inactive	k41.6	D	ND
2-Chlorophenothiazine (92-39-7)	0.44 ± 0.08 (-96 ± 1)	11.4 ± 3.88 (-60 ± 10)	7.85 ± 3.61 (-131 ± 6)	Inactive	Inactive	Inactive	k41.7	A	F
Phenothiazine (92-84-2)	0.97 ± 0.17 (-97 ± 3)	40.38 ± 5.36 (-46 ± 11)	4.3 ± 1.81 (-137 ± 0)	30.82 ± 5.25 (-38 ± 4)	10.32 ± 2.88 (-45 ± 4)	58.05 ± 16.17 (-24 ± 4)	k41.7	A	A
Physostigmine (57-47-6)	55.45 ± 21.97 (-41 ± 0)	79.99 ± 9.19 (-75 ± 32)	45.36 ± 23.38 (-117 ± 13)	0.59 ± 0.04 (-99 ± 2)	71.45 ± 11.58 (-47 ± 12)	Inactive	k41.9	A	A
Xaliproden hydrochloride (90494-79-4)	28.62 ± 14.29 (-37 ± 3)	22.52 ± 6.28 (29 ± 5)	Inactive	0.28 ± 0.18 (-100 ± 3)	19.77 ± 4.14 (120 ± 18)	Inactive	k41.11	A	ND
1-[2-(Trifluoromethyl)phenyl]-1H-imidazole (25371-96-4)	4.14 ± 1.17 (-99 ± 5)	8.39 ± 0.55 (-91 ± 3)	9.3 ± 5.41 (-172 ± 73)	2.28 ± 0.15 (-103 ± 9)	0.44 ± 0.1 (-80 ± 6)	Inactive	k41.12	A	ND
Fluvoxamine (54739-18-3)	0.18 ± 0.02 (-100 ± 6)	7.54 ± 3.54 (-103 ± 8)	0.42 ± 0.24 (-161 ± 24)	1.9 ± 0.32 (-101 ± 7)	3.61 ± 0.24 (-75 ± 1)	Inactive	k41.12	A	ND
PFOSA (754-91-6)	Inactive	0.71 ± 0.08 (-112 ± 4)	64.29 ± 43.41 (-77 ± 20)	Inactive	Inactive	Inactive	k41.13	A	A
Pentaerythritol allyl ether (91648-24-7)	23.61 ± 1.6 (-59 ± 4)	5.98 ± 1.08 (-104 ± 3)	0.83 ± 0.27 (-148 ± 4)	Inactive	12.98 ± 2.97 (-81 ± 4)	Inactive	k41.21	F	Ac
Mazaticol (42024-98-6)	Inactive	Inactive	Inactive	14.36 ± 0.97 (-83 ± 1)	0.22 ± 0.03 (-75 ± 2)	Inactive	k42.2	A	A
Oxyphencyclimine hydrochloride (125-52-0)	14.64 ± 1.19 (-40 ± 8)	Inactive	Inactive	0.92 ± 0.4 (-107 ± 5)	0.91 ± 0.12 (-79 ± 3)	Inactive	k42.2	A	ND
Oxyphenonium bromide (50-10-2)	Inactive	Inactive	Inactive	0.87 ± 0.1 (-100 ± 3)	12.86 ± 1.64 (-59 ± 3)	Inactive	k42.2	A	ND
Pipethanate ethylbromide (23182-46-9)	Inactive	Inactive	Inactive	0.82 ± 0.15 (-103 ± 3)	Inactive	Inactive	k42.2	A	ND
Biperiden (1235-82-1)	Inactive	Inactive	5.92 ± 2.49 (-81 ± 5)	0.91 ± 0.12 (-107 ± 2)	2.37 ± 0.15 (-71 ± 6)	Inactive	k42.3	A	ND
Diphenidol (972-02-1)	Inactive	Inactive	32.71 ± 7.38 (-84 ± 14)	0.09 ± 0.02 (-114 ± 2)	Inactive	Inactive	k42.3	A	ND
Pirmenol (68252-19-7)	Inactive	Inactive	Inactive	0.92 ± 0.4 (-101 ± 9)	7.32 ± 1.65 (-49 ± 3)	Inactive	k42.3	A	A
Trihexyphenidyl hydrochloride (52-49-3)	Inactive	Inactive	17.19 ± 18.86 (-84 ± 15)	0.76 ± 0.19 (-105 ± 4)	9.14 ± 1.64 (-38 ± 4)	Inactive	k42.3	A	ND
Levallorphan (152-02-3)	Inactive	Inactive	19.76 ± 20.71 (-81 ± 22)	0.78 ± 0 (-104 ± 4)	Inactive	Inactive	k42.4	A	ND
Mequitazine (29216-28-2)	Inactive	Inactive	Inactive	0.29 ± 0.07 (-106 ± 6)	Inactive	Inactive	k42.5	A	ND
Mesoridazine (5588-33-0)	Inactive	Inactive	Inactive	0.09 ± 0.01 (-107 ± 4)	Inactive	Inactive	k42.5	A	ND
Promazine hydrochloride (53-60-1)	6.05 ± 0.76 (-80 ± 13)	Inactive	8.24 ± 0.67 (-86 ± 32)	0.18 ± 0.04 (-90 ± 5)	Inactive	Inactive	k42.5	A	ND
Promethazine hydrochloride (58-33-3)	2.23 ± 0.56 (-96 ± 9)	58.5 ± 18.72 (-53 ± 26)	14.5 ± 7.47 (-114 ± 13)	0.89 ± 0.61 (-103 ± 4)	Inactive	Inactive	k42.5	A	A
Thioridazine hydrochloride (130-61-0)	18.27 ± 8.58 (-106 ± 15)	70.69 ± 0 (-70 ± 7)	19.2 ± 1.25 (-134 ± 4)	0.15 ± 0.01 (-102 ± 1)	79.67 ± 9.16 (-59 ± 4)	Inactive	k42.5	A	A
Trimeprazine tartrate (4330-99-8)	Inactive	Inactive	18.77 ± 17.43 (-70 ± 6)	0.07 ± 0.01 (-99 ± 4)	Inactive	Inactive	k42.5	A	ND
Chlorpromazine (50-53-3)	7.99 ± 2.23 (-96 ± 11)	Inactive	26.94 ± 10.96 (-80 ± 23)	0.25 ± 0.03 (-100 ± 9)	Inactive	Inactive	k42.6	A	ND
Fluoperazine dihydrochloride (440-17-5)	4.14 ± 1.17 (-99 ± 5)	Inactive	12.46 ± 2.33 (-130 ± 11)	0.69 ± 0.08 (-94 ± 2)	2.28 ± 0.15 (-61 ± 4)	Inactive	k42.6	A	ND
Fluphenazine hydrochloride (69-23-8)	4.97 ± 1.91 (-97 ± 4)	18.44 ± 1.5 (-30 ± 0)	Inactive	0.61 ± 0.15 (-107 ± 3)	2.7 ± 0.68 (-52 ± 7)	Inactive	k42.6	A	ND
Perphenazine (58-39-9)	2.52 ± 0.41 (-94 ± 11)	Inactive	38.28 ± 9.3 (-65 ± 3)	0.16 ± 0.01 (-105 ± 2)	4.48 ± 1.76 (-52 ± 5)	Inactive	k42.6	A	ND
Piperacetazine (3819-00-9)	30.14 ± 9.25 (-54 ± 23)	Inactive	Inactive	0.53 ± 0.09 (-105 ± 0)	13.15 ± 3.87 (77 ± 13)	Inactive	k42.6	A	ND
Prochlorperazine dimaleate (84-02-6)	3.04 ± 0.45 (-91 ± 16)	Inactive	33.23 ± 9.83 (-135 ± 9)	0.31 ± 0.07 (-105 ± 1)	7.87 ± 1.65 (-56 ± 1)	Inactive	k42.6	A	ND
Thioproperazine dimethanesulfonate (2347-80-0)	24.14 ± 9.56 (-57 ± 10)	17.38 ± 0 (-46 ± 7)	Inactive	15.49 ± 0 (-74 ± 9)	0.62 ± 0 (-76 ± 7)	Inactive	k42.6	A	ND
Triflupromazine hydrochloride (1098-60-8)	3.52 ± 0.09 (-90 ± 11)	Inactive	7.62 ± 2.86 (-95 ± 11)	0.55 ± 0.06 (-104 ± 2)	Inactive	Inactive	k42.6	A	ND
Malachite green oxalate (2437-29-8)	10.93 ± 5.14 (-107 ± 6)	0.64 ± 0.29 (-94 ± 4)	0.64 ± 0.28 (-142 ± 7)	6.7 ± 3.09 (-110 ± 7)	3.86 ± 2.54 (-86 ± 11)	24.93 ± 6.95 (-104 ± 10)	k42.8	D	ND
Methylene blue (61-73-4)	2.25 ± 0.26 (-103 ± 2)	7.96 ± 0 (-122 ± 7)	0.19 ± 0.03 (-120 ± 10)	9.87 ± 2.4 (-116 ± 5)	23.55 ± 11.52 (-93 ± 13)	29.09 ± 8.11 (-96 ± 4)	k42.8	A	A
4,4'-Methylenebis(N,N-dimethylaniline) (101-61-1)	4.55 ± 2.1 (-106 ± 5)	25.47 ± 11.07 (-83 ± 9)	0.22 ± 0.04 (-127 ± 17)	40.11 ± 0 (-66 ± 9)	19.91 ± 13.73 (-70 ± 6)	Inactive	k42.9	A	A
Auramine hydrochloride (2465-27-2)	25.34 ± 3.23 (-99 ± 2)	Inactive	21 ± 8.31 (-121 ± 5)	0.08 ± 0 (-107 ± 5)	39.25 ± 19.64 (-39 ± 10)	Inactive	k42.9	B	D
Fenaminosulf (140-56-7)	5.75 ± 0.79 (-104 ± 6)	7.38 ± 0.39 (-101 ± 0)	1.36 ± 0.82 (-144 ± 5)	12.24 ± 3.94 (-101 ± 5)	5.84 ± 1.55 (-78 ± 4)	44.08 ± 16.65 (-49 ± 2)	k42.9	A	A
Dinitramine (29091-05-2)	0.3 ± 0.05 (-97 ± 4)	74.53 ± 13.41 (-87 ± 8)	19.28 ± 1.26 (-154 ± 16)	55.76 ± 15.54 (-57 ± 12)	Inactive	Inactive	k42.11	A	A
Fluazinam (79622-59-6)	35.57 ± 0 (-87 ± 6)	0.73 ± 0.24 (-104 ± 2)	14.8 ± 1.89 (-149 ± 43)	46.25 ± 14.89 (-49 ± 12)	18.74 ± 10.21 (-88 ± 10)	89.36 ± 0.00 (-27 ± 12)	k42.11	A	A
Flumetralin (62924-70-3)	Inactive	7.39 ± 0.5 (-76 ± 24)	2.22 ± 0.62 (-138 ± 5)	Inactive	0.38 ± 0.13 (-79 ± 4)	Inactive	k42.11	A	A
Lithium perfluorooctane sulfonate (29457-72-5)	Inactive	0.48 ± 0.03 (-110 ± 9)	86.12 ± 5.61 (-78 ± 9)	Inactive	Inactive	Inactive	k42.12	ND	ND
Methyltrioctylammonium trifluoromethanesulfonate (121107-18-4)	47.62 ± 13.46 (-94 ± 22)	28.34 ± 3.26 (-107 ± 2)	12.91 ± 10.66 (-130 ± 6)	0.19 ± 0.16 (-101 ± 3)	3.7 ± 2.41 (-85 ± 4)	Inactive	k42.12	A	A
PFOS (1763-23-1)	32.27 ± 7.38 (-81 ± 13)	0.51 ± 0.28 (-102 ± 2)	23.35 ± 7.95 (-92 ± 10)	28.37 ± 9.33 (-40 ± 7)	79.99 ± 9.19 (31 ± 1)	71.29 ± 8.19 (-80 ± 24)	k42.12	ND	ND
PFOS-K (2795-39-3)	Inactive	0.61 ± 0.13 (-93 ± 18)	39.55 ± 2.68 (-73 ± 13)	Inactive	Inactive	Inactive	k42.12	ND	ND
Tributylmethylammonium bis(trifluoromethylsulfonyl)imde (405514-94-5)	50.65 ± 18.44 (-46 ± 11)	5.83 ± 1.62 (-105 ± 5)	Inactive	0.48 ± 0.33 (-101 ± 2)	67.39 ± 5.48 (-48 ± 4)	Inactive	k42.12	A	A
Trihexyltetradecylphosphonium bis(trifluoromethylsulfonyl)imide (460092-03-9)	36.99 ± 2.5 (-58 ± 18)	6.41 ± 1.34 (-58 ± 7)	43.67 ± 32.62 (-92 ± 23)	0.25 ± 0.03 (-97 ± 4)	3.13 ± 0.87 (-47 ± 5)	Inactive	k42.12	A	Ac
Chlorfenapyr (122453-73-0)	0.6 ± 0.13 (-100 ± 5)	9.71 ± 1.34 (-112 ± 5)	4.66 ± 0.32 (-131 ± 0)	33 ± 2.23 (-100 ± 7)	37.02 ± 2.51 (-38 ± 8)	Inactive	k42.13	A	A
Cinnamedrine (90-86-8)	16.4 ± 1.7 (-46 ± 12)	16.12 ± 1.09 (-40 ± 9)	1.46 ± 0.9 (-116 ± 13)	0.11 ± 0.02 (-100 ± 1)	Inactive	Inactive	k42.18	A	A
Amelometasone (123013-22-9)	Inactive	25.98 ± 5.86 (-64 ± 10)	43.65 ± 0.0 (-72 ± 19)	19.5 ± 6.96 (-66 ± 17)	0.98 ± 0.11 (-73 ± 10)	Inactive	k42.26	A	A
Betamethasone valerate (33755-46-3)	Inactive	17.38 ± 0 (-75 ± 5)	31.11 ± 5.04 (-74 ± 13)	39.07 ± 4.49 (-57 ± 12)	0.98 ± 0 (-70 ± 4)	Inactive	k42.26	I	ND
Clobetasone butyrate (25122-57-0)	Inactive	17.62 ± 3.69 (-55 ± 7)	8.43 ± 1.16 (-68 ± 8)	7.77 ± 2.77 (-55 ± 6)	0.94 ± 0.06 (-64 ± 5)	Inactive	k42.26	A	ND
Dexamethasone isonicotinate (2265-64-7)	Inactive	7.32 ± 1.65 (-109 ± 3)	23.36 ± 13.58 (-108 ± 23)	9.5 ± 1.62 (-98 ± 14)	0.81 ± 0.05 (-64 ± 4)	Inactive	k42.26	A	A
Fluticasone propionate (80474-14-2)	Inactive	4.84 ± 1.35 (-64 ± 9)	Inactive	13.04 ± 6.13 (-45 ± 6)	0.87 ± 0.1 (-80 ± 3)	Inactive	k42.26	A	ND
Loteprednol etabonate (82034-46-6)	Inactive	29.2 ± 13.72 (-24 ± 4)	Inactive	Inactive	0.69 ± 0.08 (-74 ± 2)	Inactive	k42.26	A	ND
Mometasone furoate (83919-23-7)	Inactive	8.08 ± 0.55 (-96 ± 4)	7.97 ± 3.12 (-135 ± 10)	3.75 ± 0.24 (-98 ± 5)	0.77 ± 0.21 (-72 ± 7)	Inactive	k42.26	A	ND
(+-)-Indoxacarb (144171-61-9)	Inactive	4.76 ± 0.81 (-89 ± 5)	0.28 ± 0.14 (-136 ± 5)	Inactive	6.03 ± 2.45 (-73 ± 2)	Inactive		ND	A
1-Chloroanthraquinone (82-44-0)	0.05 ± 0.01 (-94 ± 4)	12.59 ± 2.84 (-56 ± 15)	13.88 ± 4.72 (-67 ± 21)	Inactive	2.37 ± 0.85 (49 ± 5)	Inactive		ND	F
Benzyltriphenylphosphonium chloride (1100-88-5)	Inactive	Inactive	Inactive	0.18 ± 0.08 (-96 ± 3)	29.91 ± 6.75 (280 ± 11)	Inactive		ND	A
Bitertanol (55179-31-2)	48.82 ± 19.31 (-53 ± 4)	7.56 ± 2.14 (-102 ± 3)	48.31 ± 36.39 (-160 ± 39)	63.51 ± 20.89 (-56 ± 10)	0.67 ± 0.29 (-88 ± 9)	Inactive		ND	I
C.I. Basic Green 4 oxalate (1:x) (18015-76-4)	14.93 ± 0.97 (-97 ± 2)	0.95 ± 0.16 (-96 ± 4)	0.64 ± 0.22 (-118 ± 1)	9.7 ± 5.36 (-103 ± 3)	10.73 ± 4.36 (-75 ± 1)	20.13 ± 6.48 (-70 ± 16)		ND	F
C.I. Solvent Red 80 (6358-53-8)	0.75 ± 0.13 (-99 ± 6)	6.33 ± 0 (-70 ± 3)	8 ± 2.63 (-104 ± 5)	13.57 ± 3.28 (-40 ± 2)	2.79 ± 0.78 (-86 ± 10)	6.97 ± 1.74 (-90 ± 5)		ND	A
delta-Hexachlorocyclohexane (319-86-8)	35.73 ± 4.11 (-54 ± 11)	25.63 ± 5.86 (-100 ± 4)	2.27 ± 1.17 (-121 ± 9)	48.82 ± 19.31 (-79 ± 8)	0.8 ± 0.29 (-86 ± 3)	Inactive		ND	F
Disulfoton sulfone (2497-06-5)	26 ± 10.88 (-80 ± 5)	1.64 ± 0.69 (-82 ± 1)	0.3 ± 0.2 (-132 ± 5)	13.43 ± 15.96 (-87 ± 19)	2.61 ± 1.24 (-87 ± 3)	Inactive		ND	A
Indeno(1,2,3-cd)pyrene (193-39-5)	0.18 ± 0.05 (-96 ± 2)	5.5 ± 0 (-28 ± 1)	15.49 ± 0.0 (-59 ± 7)	Inactive	Inactive	12.92 ± 2.32 (-34 ± 5)		ND	C
Malachite green (569-64-2)	16.19 ± 2.06 (-63 ± 3)	1.2 ± 0.2 (-98 ± 0)	0.85 ± 0.14 (-127 ± 6)	10.45 ± 3.08 (-108 ± 5)	11.85 ± 3.88 (-79 ± 11)	28.91 ± 9.98 (-65 ± 11)		ND	F
NTP Mix114 ER1 10-EQC (NOCAS_49534)	31.04 ± 3.57 (-42 ± 12)	23.85 ± 9.43 (-50 ± 7)	0.86 ± 0.24 (-141 ± 6)	Inactive	Inactive	Inactive		M	M
NTP Mix116 ER1 10-EQC (NOCAS_49536)	Inactive	24.64 ± 8.11 (-64 ± 14)	0.73 ± 0.13 (-135 ± 3)	Inactive	Inactive	Inactive		M	M
NTP Mix117 ER1 5-EQP (NOCAS_49515)	25.27 ± 7.04 (-82 ± 9)	16.12 ± 1.09 (-78 ± 8)	0.6 ± 0.1 (-123 ± 17)	Inactive	Inactive	Inactive		M	M
Nutmeg oil (8008-45-5)	0.67 ± 0.09 (-99 ± 2)	13.3 ± 4.36 (-117 ± 7)	8.43 ± 1.16 (-132 ± 10)	21.25 ± 8.41 (-60 ± 13)	2.03 ± 0.82 (-90 ± 10)	Inactive		M	M
Prothioconazole (178928-70-6)	41.91 ± 7.54 (-49 ± 1)	0.93 ± 0.06 (-99 ± 6)	2.55 ± 1.17 (-134 ± 13)	47.48 ± 22.31 (-43 ± 15)	8 ± 2.91 (-77 ± 4)	65.83 ± 4.46 (-26 ± 4)		ND	A
Pyrasulfotole metabolite (SXX 0665) (120983-64-4)	0.69 ± 0.09 (-105 ± 8)	2.25 ± 0.26 (-84 ± 22)	0.96 ± 0.28 (-138 ± 18)	32.11 ± 6 (-82 ± 22)	0.19 ± 0.02 (-80 ± 12)	Inactive		ND	A
Tralopyril (122454-29-9)	0.33 ± 0.02 (-100 ± 3)	10.43 ± 0.71 (-104 ± 2)	35 ± 8.5 (-131 ± 18)	65.83 ± 4.46 (-59 ± 6)	Inactive	Inactive		ND	A
Triphenylsilanol (791-31-1)	Inactive	0.53 ± 0.12 (-107 ± 2)	0.57 ± 0.21 (-135 ± 12)	Inactive	13.71 ± 1.89 (172 ± 26)	Inactive		ND	A
Trityl chloride (76-83-5)	75.31 ± 6.12 (-36 ± 4)	1.48 ± 0.19 (-103 ± 7)	0.26 ± 0.08 (-142 ± 9)	62.06 ± 23.35 (-52 ± 32)	6.9 ± 1.18 (56 ± 3)	Inactive		ND	A

## Sheet: Table S2
Table S2: Compounds exhibiting positive cooperativity. CYP screening data of the activators identified from at least one CYP assay and are highlighted in rose color. The compounds are ascended in the order of cluster number. AC50s (half-maximal activity concentrations, µM) and Efficacy values (in parenthesis, %) were expressed as mean ± standard deviation from three experiments. Efficacy values f…
Sample Name (CASRN)	CYP1A2	CYP2C9	CYP2C19	CYP2D6	CYP3A4	Cluster ID
Ammonium glycyrrhizinate trihydrate (911217-00-0)	Inconclusive inhibitor	Inactive	Inconclusive inhibitor	Inactive	23.50 ± 10.80 (53 ± 14)	k1.2
PharmaGSID_48519 (686756-87-6)	30.70 ± 4.22 (-73 ± 9)	12.22 ± 1.68 (-89 ± 12)	5.72 ± 1.20 (-141 ± 5)	56.63 ± 6.51 (-57 ± 6)	1.40 ± 0.50 (360 ± 19)	k1.19
PharmaGSID_48507 (NOCAS_48507)	26.21 ± 1.77 (-99 ± 3)	42.51 ± 12.01 (-63 ± 5)	Inconclusive inhibitor	34.58 ± 5.89 (-34 ± 4)	15.81 ± 3.50 (80 ± 6)	k1.19
Bosutinib (918639-10-8)	Inactive	Inactive	Inactive	Inconclusive inhibitor	3.48 ± 0.40 (78 ± 5)	k1.20
Prazosin (19216-56-9)	Inactive	Inactive	Inactive	Inconclusive inhibitor	5.79 ± 0.38 (143 ± 12)	k1.20
Morphine sulfate pentahydrate (6211-15-0)	Inactive	Inactive	Inactive	39.36 ± 0.00 (-44 ± 1)	62.63 ± 20.60 (38 ± 6)	k1.26
Proscillaridin (466-06-8)	Inactive	Inactive	Inconclusive activator	Inactive	33.41 ± 2.18 (82 ± 13)	k2.2
Ipriflavone (35212-22-7)	11.60 ± 2.62 (-101 ± 16)	20.13 ± 6.48 (-75 ± 10)	Inconclusive inhibitor	Inactive	21.47 ± 5.36 (150 ± 12)	k2.13
Ifenprodil (23210-56-2)	Inactive	Inactive	Inactive	0.91 ± 0.16 (-94 ± 4)	8.83 ± 1.85 (290 ± 23)	k3.6
2,4-Dimethoxy-4'-hydroxy benzophenone (41351-30-8)	49.24 ± 12.30 (-51 ± 8)	0.64 ± 0.39 (99 ± 23)	6.52 ± 2.73 (-119 ± 5)	Inconclusive inhibitor	31.65 ± 0.00 (-84 ± 8)	k3.14
2-Ethoxybenzamide (938-73-8)	16.75 ± 1.09 (-62 ± 6)	31.04 ± 3.57 (61 ± 10)	Inactive	Inactive	Inactive	k3.18
SB236057A (180084-01-9)	Inactive	Inconclusive inhibitor	26.20 ± 3.01 (-122 ± 9)	29.39 ± 3.38 (-115 ± 6)	10.85 ± 1.38 (258 ± 26)	k3.26
Nylidrin (447-41-6)	13.58 ± 3.30 (-85 ± 11)	Inconclusive inhibitor	9.42 ± 0.61 (-117 ± 4)	0.49 ± 0.06 (-106 ± 5)	12.67 ± 3.53 (84 ± 16)	k4.6
Labetalol hydrochloride (32780-64-6)	Inactive	Inactive	28.38 ± 3.26 (-96 ± 2)	0.62 ± 0.16 (-102 ± 2)	34.77 ± 1.39 (96 ± 9)	k4.6
Isoxsuprine hydrochloride (579-56-6)	16.12 ± 1.09 (-71 ± 6)	14.93 ± 0.97 (-61 ± 10)	7.99 ± 2.23 (-131 ± 13)	0.55 ± 0.06 (-105 ± 2)	9.95 ± 2.27 (38 ± 8)	k4.6
2,3',4,4'-Tetrahydroxybenzophenone (61445-50-9)	34.26 ± 2.23 (-95 ± 11)	4.22 ± 1.82 (70 ± 6)	33.23 ± 16.25 (-129 ± 12)	7.50 ± 3.46 (-105 ± 2)	18.38 ± 13.03 (-68 ± 10)	k4.11
Octabenzone (1843-05-6)	Inconclusive inhibitor	13.85 ± 5.64 (-79 ± 30)	53.28 ± 25.04 (-78 ± 46)	Inactive	26.21 ± 1.77 (624 ± 227)	k4.14
Mexenone (1641-17-4)	16.14 ± 5.31 (-104 ± 0)	14.74 ± 6.92 (-100 ± 13)	5.89 ± 1.90 (-151 ± 10)	56.11 ± 13.63 (-71 ± 8)	6.22 ± 2.46 (39 ± 6)	k4.14
Bisphenol A glycidyl methacrylate (1565-94-2)	63.54 ± 7.30 (-59 ± 3)	3.46 ± 0.59 (-112 ± 7)	7.59 ± 2.23 (-138 ± 1)	37.02 ± 2.51 (-85 ± 5)	3.30 ± 0.22 (66 ± 10)	k4.21
SAR 150640 (433212-21-6)	Inactive	6.34 ± 0.87 (-102 ± 6)	20.18 ± 11.88 (-107 ± 24)	63.43 ± 8.73 (-106 ± 5)	10.09 ± 3.99 (175 ± 10)	k4.22
Donepezil hydrochloride (120011-70-3)	Inactive	Inactive	Inconclusive activator	16.12 ± 1.09 (-76 ± 5)	13.80 ± 0.00 (520 ± 22)	k4.26
2,4,4'-Trihydroxybenzophenone (1470-79-7)	34.28 ± 2.23 (-97 ± 6)	3.18 ± 0.37 (59 ± 15)	Inactive	33.00 ± 2.23 (-100 ± 8)	19.36 ± 5.34 (-86 ± 4)	k5.13
Tegaserod maleate (145158-71-0)	4.12 ± 0.93 (-97 ± 2)	33.31 ± 14.00 (-70 ± 14)	Inactive	Inconclusive activator	2.67 ± 0.37 (47 ± 6)	k5.19
Urapidil hydrochloride (64887-14-5)	Inactive	Inactive	Inactive	13.98 ± 2.61 (-84 ± 2)	13.98 ± 2.61 (53 ± 11)	k5.25
3-Hydroxybenzophenone (13020-57-0)	36.16 ± 0.00 (-90 ± 8)	3.99 ± 2.49 (97 ± 14)	23.95 ± 4.31 (-128 ± 17)	54.05 ± 12.19 (-64 ± 10)	Inactive	k6.12
rac Nebivolol hydrochloride (169293-50-9)	Inactive	Inactive	Inconclusive inhibitor	0.25 ± 0.05 (-104 ± 2)	16.12 ± 1.09 (65 ± 10)	k6.23
Etonitazene (911-65-9)	Inactive	38.81 ± 2.63 (-87 ± 7)	35.94 ± 2.34 (-112 ± 10)	1.44 ± 0.25 (-107 ± 4)	2.76 ± 0.35 (111 ± 2)	k6.25
Rosiglitazone maleate (155141-29-0)	79.54 ± 9.14 (-36 ± 5)	53.72 ± 15.89 (-89 ± 7)	Inconclusive inhibitor	39.82 ± 20.25 (-44 ± 12)	82.41 ± 5.58 (46 ± 11)	k6.26
Mebendazole (31431-39-7)	14.05 ± 1.33 (-81 ± 19)	3.89 ± 1.39 (72 ± 6)	Inactive	Inactive	Inactive	k7.10
Nocodazole (31430-18-9)	15.24 ± 2.27 (-76 ± 13)	4.43 ± 0.93 (60 ± 15)	Inconclusive inhibitor	Inconclusive inhibitor	Inactive	k7.10
Sulfobromophthalein (71-67-0)	Inactive	43.65 ± 0.00 (-34 ± 7)	Inactive	Inactive	22.59 ± 7.27 (34 ± 3)	k7.14
Ethyl protocatechuate (3943-89-3)	27.24 ± 7.59 (-64 ± 20)	32.16 ± 2.18 (113 ± 12)	Inactive	Inactive	Inactive	k7.16
Proroxan (33743-96-3)	32.29 ± 4.12 (-47 ± 6)	Inconclusive inhibitor	39.07 ± 4.49 (-84 ± 13)	2.28 ± 0.15 (-104 ± 6)	28.78 ± 3.67 (121 ± 15)	k7.25
Tesmilifene hydrochloride (98774-23-3)	Inactive	Inactive	0.43 ± 0.17 (-69 ± 27)	12.07 ± 3.02 (-92 ± 6)	14.21 ± 3.96 (44 ± 9)	k7.26
Pitofenone hydrochloride (1248-42-6)	Inactive	Inactive	Inactive	14.93 ± 0.97 (-67 ± 5)	15.49 ± 0.00 (129 ± 14)	k7.26
Falnidamol dihydrochloride (1216920-18-1)	Inactive	Inactive	Inactive	18.40 ± 12.02 (-77 ± 27)	14.43 ± 1.84 (41 ± 9)	k7.5
2-Benzimidazolylurea (24370-25-0)	47.18 ± 20.56 (-68 ± 5)	60.52 ± 3.94 (-26 ± 3)	47.18 ± 20.56 (-88 ± 18)	34.19 ± 4.70 (-88 ± 9)	47.47 ± 27.59 (161 ± 56)	k7.9
Ramosetron hydrochloride (132907-72-3)	17.38 ± 0.00 (-54 ± 3)	10.65 ± 4.21 (41 ± 1)	Inconclusive inhibitor	17.38 ± 0.00 (-54 ± 1)	12.36 ± 1.42 (-73 ± 5)	k8.10
4-tert-Butylphenyl salicylate (87-18-3)	40.09 ± 4.61 (-63 ± 5)	24.72 ± 6.17 (-95 ± 11)	14.18 ± 12.22 (121 ± 12)	Inactive	Inactive	k8.14
Propylparaben (94-13-3)	10.07 ± 1.16 (-101 ± 1)	1.14 ± 0.21 (64 ± 2)	23.46 ± 2.99 (-110 ± 7)	47.03 ± 8.46 (-35 ± 1)	Inactive	k8.15
Ethylparaben (120-47-8)	20.00 ± 0.00 (-92 ± 4)	3.88 ± 1.53 (82 ± 5)	41.52 ± 14.13 (-84 ± 8)	Inactive	Inactive	k8.15
Methylparaben (99-76-3)	20.76 ± 5.87 (-60 ± 13)	17.45 ± 2.01 (82 ± 1)	Inactive	Inactive	Inactive	k8.15
Stilonium iodide (77257-42-2)	Inconclusive inhibitor	Inactive	Inactive	15.49 ± 0.00 (-89 ± 9)	16.12 ± 1.09 (109 ± 21)	k8.21
Amiodarone hydrochloride (1951-25-3)	Inconclusive inhibitor	18.08 ± 1.22 (-79 ± 7)	Inconclusive inhibitor	26.39 ± 7.81 (-62 ± 2)	4.21 ± 0.27 (114 ± 17)	k8.26
Imiquimod (99011-02-6)	4.26 ± 1.18 (-70 ± 3)	Inactive	Inactive	5.38 ± 0.62 (-57 ± 14)	6.19 ± 1.72 (40 ± 12)	k8.7
6-Mercaptopurine (50-44-2)	Inconclusive inhibitor	21.97 ± 11.17 (-80 ± 11)	34.75 ± 29.93 (-107 ± 24)	Inconclusive inhibitor	52.98 ± 17.36 (44 ± 11)	k8.8
Talniflumate (66898-62-2)	10.05 ± 5.30 (-81 ± 26)	5.56 ± 2.56 (-67 ± 34)	Inconclusive inhibitor	Inactive	3.13 ± 0.58 (80 ± 7)	k9.14
Glysobuzole (3567-08-6)	Inactive	12.52 ± 2.86 (-99 ± 4)	Inactive	Inactive	28.66 ± 1.94 (47 ± 5)	k9.18
Etofenprox (80844-07-1)	Inconclusive inhibitor	7.13 ± 0.82 (-82 ± 10)	16.36 ± 4.56 (-114 ± 23)	34.28 ± 2.23 (-98 ± 3)	35.73 ± 4.11 (59 ± 6)	k9.21
Promestriene (39219-28-8)	33.70 ± 5.74 (-40 ± 1)	Inconclusive inhibitor	Inconclusive inhibitor	21.51 ± 8.52 (-97 ± 46)	9.46 ± 1.30 (104 ± 11)	k9.21
Pyriproxyfen (95737-68-1)	17.26 ± 2.38 (-73 ± 2)	11.98 ± 3.39 (-88 ± 4)	12.39 ± 3.09 (-119 ± 20)	Inactive	29.66 ± 10.25 (129 ± 5)	k9.24
Diofenolan (63837-33-2)	30.82 ± 5.25 (-67 ± 9)	29.41 ± 1.99 (-78 ± 7)	21.01 ± 3.78 (-103 ± 8)	Inconclusive inhibitor	35.73 ± 4.11 (96 ± 14)	k9.24
Propanidid (1421-14-3)	Inactive	21.25 ± 8.41 (92 ± 21)	Inactive	Inactive	3.10 ± 0.36 (-76 ± 5)	k9.25
Quizalofop-ethyl (76578-14-8)	36.31 ± 14.36 (-65 ± 16)	17.36 ± 5.91 (-99 ± 8)	36.18 ± 4.98 (-119 ± 14)	42.46 ± 7.93 (-44 ± 10)	12.35 ± 7.63 (98 ± 21)	k9.26
Diclofop-methyl (51338-27-3)	38.47 ± 2.51 (-40 ± 3)	27.47 ± 4.68 (-104 ± 7)	6.41 ± 1.34 (-131 ± 10)	Inconclusive	12.85 ± 2.94 (65 ± 6)	k9.26
Haloxyfop-methyl (69806-40-2)	46.85 ± 15.09 (-52 ± 6)	5.74 ± 0.66 (111 ± 4)	50.93 ± 18.17 (-134 ± 68)	46.85 ± 15.09 (-64 ± 21)	27.83 ± 4.74 (61 ± 12)	k9.26
Fenoxaprop-ethyl (66441-23-4)	23.91 ± 6.76 (-89 ± 10)	43.96 ± 10.98 (-64 ± 11)	53.02 ± 19.85 (-115 ± 10)	Inconclusive inhibitor	28.38 ± 3.26 (91 ± 25)	k9.26
Fenoxaprop-P-ethyl (71283-80-2)	23.79 ± 13.71 (-61 ± 21)	54.95 ± 29.88 (-70 ± 10)	62.06 ± 23.35 (-119 ± 28)	47.53 ± 20.72 (-59 ± 11)	47.60 ± 36.20 (64 ± 11)	k9.26
Fenofibrate (49562-28-9)	19.91 ± 9.96 (-60 ± 11)	3.17 ± 1.24 (-91 ± 5)	7.99 ± 2.23 (-117 ± 16)	Inactive	8.19 ± 3.07 (135 ± 10)	k9.26
Menthyl anthranilate (134-09-8)	16.59 ± 3.74 (-99 ± 1)	4.33 ± 1.63 (-107 ± 2)	4.62 ± 3.90 (-137 ± 7)	57.86 ± 3.92 (-44 ± 8)	4.99 ± 3.18 (94 ± 13)	k10.14
Gabexate mesilate (56974-61-9)	Inconclusive inhibitor	10.33 ± 4.77 (82 ± 30)	Inconclusive inhibitor	0.27 ± 0.04 (-102 ± 4)	21.25 ± 8.41 (37 ± 5)	k10.16
Nafamostat mesilate (82956-11-4)	Inactive	Inactive	Inactive	Inactive	36.23 ± 4.62 (70 ± 11)	k10.16
Methyl 5-sulfamoyl-o-anisate (33045-52-2)	Inactive	30.90 ± 0.00 (96 ± 9)	Inactive	Inactive	Inactive	k10.17
Methyl 5-(ethylsulfonyl)-o-anisate (62140-67-4)	Inactive	24.64 ± 8.11 (85 ± 7)	Inconclusive inhibitor	Inactive	Inactive	k10.17
4-Methoxybenzyl acetate (104-21-2)	28.91 ± 3.32 (-78 ± 4)	Inactive	53.74 ± 9.67 (-67 ± 13)	Inactive	40.81 ± 14.86 (34 ± 6)	k10.18
Guaiacol carbonate (553-17-3)	6.41 ± 1.66 (-96 ± 11)	14.93 ± 0.97 (86 ± 15)	9.77 ± 0.00 (-120 ± 12)	Inactive	Inactive	k10.18
Methoxybenzyl acetate (1331-83-5)	38.64 ± 5.32 (-74 ± 11)	Inactive	Inconclusive inhibitor	Inactive	Inactive	k10.18
Fludioxonil (131341-86-1)	1.53 ± 0.10 (-100 ± 1)	18.63 ± 2.38 (-93 ± 11)	5.30 ± 1.99 (-145 ± 11)	Inactive	5.11 ± 3.34 (38 ± 7)	k10.20
2,4-D-ethyl ester (533-23-3)	30.82 ± 5.25 (-103 ± 4)	55.48 ± 13.48 (-57 ± 12)	26.82 ± 7.58 (-120 ± 12)	Inconclusive inhibitor	17.09 ± 5.05 (71 ± 13)	k10.26
2,4-D 1-butyl ester (94-80-4)	35.73 ± 4.11 (-76 ± 12)	35.57 ± 0.00 (-53 ± 2)	30.54 ± 10.01 (-129 ± 18)	Inactive	2.69 ± 0.56 (44 ± 1)	k10.26
Clofibrate (637-07-0)	28.37 ± 9.33 (-90 ± 14)	58.60 ± 29.26 (-64 ± 47)	49.94 ± 24.90 (-108 ± 46)	Inconclusive activator	32.11 ± 6.00 (115 ± 13)	k10.26
2,4-D-methyl (1928-38-7)	15.45 ± 2.63 (-97 ± 9)	Inactive	71.89 ± 13.43 (-103 ± 2)	Inactive	43.96 ± 10.98 (77 ± 15)	k10.26
2,4-D isopropyl ester (94-11-1)	13.58 ± 8.00 (-103 ± 11)	35.02 ± 0.00 (-70 ± 5)	15.47 ± 4.31 (-138 ± 9)	Inconclusive inhibitor	7.02 ± 0.81 (35 ± 5)	k10.26
Parbenate (10287-53-3)	4.68 ± 0.60 (-106 ± 5)	31.85 ± 3.66 (-64 ± 6)	21.63 ± 1.41 (-113 ± 10)	Inactive	47.87 ± 14.10 (41 ± 4)	k11.16
Dimethyl terephthalate (120-61-6)	9.66 ± 0.63 (-98 ± 6)	Inactive	Inactive	Inactive	40.09 ± 4.61 (43 ± 12)	k11.17
Methyl 5-chloro-2-nitrobenzoate (51282-49-6)	7.13 ± 0.82 (-100 ± 4)	49.32 ± 12.32 (42 ± 7)	79.99 ± 9.19 (-122 ± 16)	61.44 ± 28.87 (-36 ± 2)	Inactive	k11.17
Picoxystrobin (117428-22-5)	32.08 ± 5.99 (-98 ± 4)	38.44 ± 2.50 (-100 ± 4)	0.99 ± 0.28 (-139 ± 3)	38.44 ± 2.50 (-62 ± 6)	2.32 ± 0.75 (38 ± 1)	k11.19
Cinoxate (104-28-9)	7.48 ± 0.49 (-107 ± 2)	13.86 ± 1.59 (-65 ± 3)	29.15 ± 6.57 (-81 ± 13)	Inactive	21.88 ± 7.81 (32 ± 1)	k11.19
CP-105696 (158081-99-3)	Inactive	76.75 ± 5.00 (-80 ± 8)	Inconclusive inhibitor	Inactive	21.82 ± 3.72 (85 ± 7)	k11.23
2,4-DB-sodium (10433-59-7)	Inactive	60.62 ± 17.94 (-66 ± 6)	Inconclusive inhibitor	Inactive	46.25 ± 14.89 (35 ± 6)	k11.25
2-(2,4,5-Trichlorophenoxy)propionic acid (93-72-1)	Inactive	28.45 ± 3.27 (-97 ± 9)	Inactive	Inactive	76.94 ± 5.01 (61 ± 6)	k11.26
Dipropyl 2,5-pyridinedicarboxylate (136-45-8)	11.30 ± 1.30 (-96 ± 3)	7.68 ± 0.50 (-91 ± 5)	5.97 ± 1.35 (-136 ± 4)	Inactive	31.85 ± 3.66 (209 ± 12)	k12.14
Diphenyl isophthalate (744-45-6)	36.15 ± 2.36 (-85 ± 4)	9.46 ± 1.09 (-105 ± 7)	9.89 ± 3.42 (-127 ± 17)	36.46 ± 6.21 (-47 ± 10)	20.95 ± 4.89 (44 ± 1)	k12.15
Dimethyl isophthalate (1459-93-4)	9.71 ± 2.71 (-97 ± 5)	Inactive	Inconclusive inhibitor	Inactive	52.58 ± 15.48 (50 ± 14)	k12.15
Diethylene glycol dibenzoate (120-55-8)	8.29 ± 0.56 (-103 ± 3)	12.68 ± 1.46 (-93 ± 7)	34.09 ± 10.09 (-98 ± 20)	Inactive	11.40 ± 2.39 (41 ± 12)	k12.16
Benzyl benzoate (120-51-4)	14.93 ± 0.97 (-98 ± 6)	27.66 ± 3.18 (-51 ± 6)	21.27 ± 3.62 (-109 ± 22)	Inactive	18.08 ± 1.22 (70 ± 8)	k12.16
Hexane-1,6-diyl dibenzoate (22915-73-7)	3.43 ± 0.22 (-106 ± 4)	10.61 ± 2.39 (-96 ± 5)	83.23 ± 10.61 (-136 ± 20)	Inactive	23.99 ± 7.07 (97 ± 4)	k12.16
Pentane-1,5-diyl dibenzoate (6624-73-3)	8.29 ± 0.56 (-101 ± 4)	10.48 ± 1.34 (-92 ± 1)	48.15 ± 11.64 (-128 ± 60)	Inactive	26.92 ± 7.93 (94 ± 9)	k12.16
Neopentyl glycol dibenzoate (4196-89-8)	47.70 ± 13.48 (-61 ± 9)	6.58 ± 0.45 (-106 ± 0)	20.82 ± 1.41 (-153 ± 11)	Inactive	35.73 ± 4.11 (108 ± 7)	k12.16
Phenyl benzoate (93-99-2)	70.98 ± 0.00 (-55 ± 4)	62.06 ± 23.35 (-36 ± 2)	Inactive	Inactive	58.66 ± 15.15 (85 ± 6)	k12.16
2-Phenylethyl benzoate (94-47-3)	17.09 ± 5.05 (-91 ± 4)	30.56 ± 1.99 (-71 ± 11)	13.49 ± 3.97 (-127 ± 10)	Inconclusive inhibitor	7.51 ± 0.71 (61 ± 18)	k12.16
Triethylene glycol dibenzoate (120-56-9)	17.83 ± 0.00 (-101 ± 3)	2.75 ± 1.09 (64 ± 19)	20.82 ± 1.41 (-112 ± 5)	Inconclusive inhibitor	Inactive	k12.16
1,3-Bis(4-carboxyphenoxy)propane (3753-81-9)	Inactive	Inactive	Inactive	8.08 ± 0.55 (-98 ± 4)	26.39 ± 7.81 (57 ± 6)	k12.20
FR150011 (149413-74-1)	Inactive	54.81 ± 9.34 (-92 ± 17)	Inactive	Inactive	53.23 ± 17.38 (108 ± 15)	k12.22
Tesaglitazar (251565-85-2)	Inactive	Inactive	Inactive	Inactive	30.90 ± 0.00 (114 ± 5)	k12.25
Clinofibrate (30299-08-2)	Inactive	Inactive	Inconclusive inhibitor	Inactive	30.90 ± 0.00 (51 ± 5)	k12.25
Trimethyl benzene-1,2,4-tricarboxylate (2459-10-1)	7.19 ± 1.34 (-89 ± 7)	Inactive	32.27 ± 7.38 (-83 ± 18)	Inactive	49.91 ± 21.18 (54 ± 9)	k13.16
Diisopropyl phthalate (605-45-8)	3.31 ± 0.42 (-100 ± 6)	50.42 ± 25.64 (-67 ± 12)	53.16 ± 22.94 (-109 ± 28)	Inconclusive inhibitor	31.85 ± 3.66 (237 ± 11)	k13.17
Diethyl phthalate (84-66-2)	3.24 ± 0.37 (-104 ± 2)	Inconclusive inhibitor	Inconclusive inhibitor	Inconclusive inhibitor	43.08 ± 3.50 (77 ± 60)	k13.17
Dipropyl phthalate (131-16-8)	2.38 ± 0.30 (-98 ± 2)	30.01 ± 3.83 (-98 ± 7)	7.01 ± 1.19 (-133 ± 9)	Inactive	9.91 ± 1.69 (98 ± 13)	k13.17
Ethyl phthalyl ethyl glycolate (84-72-0)	7.68 ± 0.50 (-100 ± 2)	31.85 ± 3.66 (-84 ± 6)	20.82 ± 1.41 (-115 ± 7)	Inactive	47.38 ± 20.44 (51 ± 9)	k13.18
Tetrac (67-30-1)	Inactive	46.47 ± 10.48 (-111 ± 6)	Inactive	Inactive	9.83 ± 2.55 (83 ± 10)	k13.25
Glutethimide (77-21-4)	Inactive	Inconclusive inhibitor	Inconclusive inhibitor	Inactive	25.98 ± 5.86 (147 ± 30)	k14.9
Diphenyl phthalate (84-62-8)	4.94 ± 1.20 (-103 ± 10)	13.65 ± 0.89 (-84 ± 14)	14.22 ± 4.68 (-124 ± 11)	Inactive	7.65 ± 4.46 (45 ± 10)	k14.16
Flufenamic acid (530-78-9)	Inconclusive inhibitor	23.85 ± 9.43 (-36 ± 4)	Inactive	Inactive	25.34 ± 10.61 (42 ± 4)	k14.20
Tolfenamic acid (13710-19-5)	34.82 ± 4.00 (-52 ± 6)	21.00 ± 12.26 (-76 ± 9)	Inconclusive inhibitor	Inconclusive inhibitor	38.90 ± 0.00 (118 ± 59)	k14.20
Meclofenamate sodium (6385-02-0)	Inactive	24.15 ± 5.87 (-98 ± 15)	Inactive	Inconclusive inhibitor	38.90 ± 0.00 (316 ± 74)	k14.20
Mefenamic acid (61-68-7)	Inconclusive inhibitor	33.00 ± 2.23 (-103 ± 5)	Inconclusive inhibitor	Inactive	73.87 ± 5.00 (175 ± 22)	k14.20
Diclofenac sodium (15307-79-6)	Inactive	14.99 ± 3.38 (-97 ± 21)	Inconclusive inhibitor	Inactive	58.05 ± 16.17 (394 ± 46)	k14.23
Fentiazac (18046-21-4)	24.02 ± 7.84 (-55 ± 3)	6.24 ± 1.17 (-103 ± 8)	Inactive	Inactive	15.49 ± 0.00 (41 ± 7)	k14.24
Lintitript (136381-85-6)	Inactive	35.11 ± 6.56 (-36 ± 11)	Inactive	Inactive	18.08 ± 1.22 (66 ± 6)	k14.24
Sulcaine (41653-21-8)	22.16 ± 10.01 (-54 ± 5)	37.82 ± 6.44 (-40 ± 12)	Inactive	16.75 ± 1.09 (-66 ± 12)	26.39 ± 7.81 (57 ± 7)	k15.5
Pyridaben (96489-71-3)	25.55 ± 9.85 (-51 ± 10)	7.20 ± 1.51 (-77 ± 8)	8.29 ± 0.56 (-103 ± 11)	Inactive	4.70 ± 0.85 (80 ± 11)	k15.12
Chlorexolone (2127-01-7)	Inactive	14.43 ± 1.84 (59 ± 20)	Inconclusive activator	Inactive	Inactive	k15.15
3,5-Dichlorosalicylic acid (320-72-9)	Inconclusive inhibitor	28.26 ± 0.00 (-118 ± 0)	Inactive	Inactive	37.02 ± 2.51 (60 ± 6)	k15.21
Indole-3-butyric acid (133-32-4)	Inactive	Inactive	Inconclusive inhibitor	Inactive	13.39 ± 1.09 (57 ± 1)	k15.24
Zofenopril (81872-10-8)	Inactive	Inactive	1.71 ± 0.96 (38 ± 4)	Inactive	Inactive	k16.1
Lidoflazine (3416-26-0)	Inactive	21.32 ± 11.59 (-88 ± 23)	36.70 ± 8.28 (-129 ± 25)	5.18 ± 3.21 (-95 ± 19)	2.26 ± 0.95 (86 ± 1)	k16.4
Bismaleimide (13676-54-5)	23.91 ± 6.76 (-84 ± 3)	4.93 ± 1.85 (-102 ± 1)	8.29 ± 0.56 (-148 ± 13)	43.65 ± 23.73 (47 ± 7)	56.60 ± 18.62 (-82 ± 8)	k16.9
2-Butyl-1H-isoindole-1,3(2H)-dione (1515-72-6)	2.03 ± 0.76 (-101 ± 4)	50.58 ± 20.01 (-61 ± 20)	26.55 ± 6.07 (-123 ± 8)	Inactive	25.61 ± 6.39 (105 ± 15)	k16.15
N-Isopropylphthalimide (304-17-6)	35.57 ± 0.00 (-79 ± 9)	Inconclusive inhibitor	Inactive	Inactive	57.69 ± 19.93 (42 ± 7)	k16.15
5,5'-[Propane-2,2-diylbis(benzene-4,1-diyloxy)]bis(2-benzofuran-1,3-dione) (38103-06-9)	63.18 ± 7.26 (-50 ± 12)	Inconclusive inhibitor	Inconclusive inhibitor	37.92 ± 25.90 (-106 ± 15)	23.42 ± 8.09 (79 ± 21)	k16.16
5,5'-Oxybis(2-benzofuran-1,3-dione) (1823-59-2)	Inactive	Inactive	Inconclusive inhibitor	Inactive	30.82 ± 5.25 (43 ± 3)	k16.16
1H-Benzo[de]isoquinoline-1,3(2H)-dione (81-83-4)	2.74 ± 0.38 (-100 ± 4)	33.14 ± 4.22 (68 ± 3)	Inconclusive inhibitor	Inactive	Inconclusive activator	k16.17
1,3-Benzenedicarboxylic acid (121-91-5)	Inactive	Inconclusive activator	Inactive	Inactive	9.60 ± 5.23 (53 ± 13)	k16.18
Furalaxyl (57646-30-7)	Inconclusive inhibitor	29.53 ± 3.76 (-110 ± 3)	13.44 ± 3.80 (-103 ± 2)	Inactive	14.73 ± 3.81 (180 ± 9)	k17.3
Metalaxyl (57837-19-1)	Inconclusive inhibitor	59.08 ± 20.41 (-57 ± 12)	38.41 ± 2.50 (-99 ± 7)	Inactive	22.50 ± 7.40 (105 ± 10)	k17.3
Benalaxyl (71626-11-4)	Inactive	22.55 ± 2.59 (-107 ± 3)	5.23 ± 1.78 (-143 ± 1)	Inconclusive inhibitor	4.54 ± 0.95 (65 ± 4)	k17.3
DEET (134-62-3)	40.09 ± 4.61 (-47 ± 6)	Inactive	62.06 ± 23.35 (-92 ± 15)	Inactive	30.46 ± 12.80 (37 ± 1)	k17.17
2-Thiosalicylic acid (147-93-3)	Inactive	Inconclusive inhibitor	Inactive	Inconclusive inhibitor	16.38 ± 7.07 (48 ± 4)	k17.18
3-Phenoxybenzoic acid (3739-38-6)	Inactive	Inactive	Inactive	Inactive	35.57 ± 0.00 (105 ± 3)	k17.18
Diphenamid (957-51-7)	50.23 ± 17.92 (-36 ± 2)	38.44 ± 2.50 (-38 ± 3)	53.67 ± 15.81 (-98 ± 12)	Inactive	31.18 ± 4.64 (154 ± 14)	k18.1
Flufenacet (142459-58-3)	37.02 ± 2.51 (-43 ± 11)	35.57 ± 0.00 (-88 ± 2)	3.40 ± 2.32 (-146 ± 17)	Inactive	19.27 ± 6.31 (49 ± 6)	k18.2
Diloxanide furoate (3736-81-0)	Inactive	15.49 ± 0.00 (-78 ± 5)	Inconclusive inhibitor	Inconclusive	25.27 ± 7.04 (313 ± 47)	k18.2
Acetochlor (34256-82-1)	Inconclusive inhibitor	31.17 ± 2.11 (-89 ± 7)	9.51 ± 1.09 (-127 ± 7)	Inactive	8.35 ± 2.33 (105 ± 6)	k18.2
Crotamiton (483-63-6)	31.36 ± 8.74 (-63 ± 33)	40.09 ± 4.61 (-46 ± 12)	Inconclusive inhibitor	Inactive	7.51 ± 3.24 (87 ± 19)	k18.3
Imidocarb dipropionate (55750-06-6)	Inactive	Inactive	Inactive	Inconclusive inhibitor	15.09 ± 0.00 (55 ± 7)	k18.8
4,4'-Dinitrodiphenylurea (587-90-6)	Inactive	Inactive	Inactive	Inactive	11.04 ± 1.79 (83 ± 61)	k18.9
2,2-Dimethoxy-1,2-diphenylethanone (24650-42-8)	Inactive	22.53 ± 2.59 (-107 ± 5)	15.94 ± 5.24 (-124 ± 9)	34.55 ± 5.89 (-47 ± 12)	10.15 ± 1.90 (291 ± 24)	k18.14
4-Methylbenzophenone (134-84-9)	34.28 ± 2.23 (-87 ± 13)	34.28 ± 2.23 (-69 ± 4)	13.35 ± 5.76 (-118 ± 6)	46.25 ± 14.89 (-50 ± 7)	15.96 ± 1.83 (128 ± 14)	k18.14
Benzoin (119-53-9)	22.63 ± 15.28 (-104 ± 14)	2.27 ± 0.52 (117 ± 10)	15.82 ± 5.20 (-147 ± 12)	36.72 ± 2.49 (-51 ± 11)	22.78 ± 12.17 (86 ± 41)	k18.14
Cyclohexylphenylketone (712-50-5)	37.36 ± 6.72 (-66 ± 7)	47.53 ± 20.72 (-43 ± 2)	44.94 ± 22.85 (-86 ± 9)	Inactive	29.19 ± 6.57 (99 ± 8)	k18.14
Benzophenone (119-61-9)	13.65 ± 3.80 (-97 ± 3)	28.43 ± 11.90 (-70 ± 12)	Inconclusive activator	Inactive	29.78 ± 1.94 (170 ± 14)	k18.14
Benzoin acetate (574-06-1)	46.48 ± 14.96 (-53 ± 13)	33.16 ± 2.24 (-86 ± 8)	10.12 ± 1.16 (-129 ± 4)	59.47 ± 20.54 (-106 ± 9)	34.45 ± 2.24 (318 ± 43)	k18.14
1,2-Diphenylethanedione (134-81-6)	12.12 ± 0.79 (-89 ± 7)	1.13 ± 0.13 (133 ± 21)	14.80 ± 5.11 (-139 ± 14)	29.41 ± 3.75 (-62 ± 6)	35.43 ± 0.00 (145 ± 4)	k18.14
1,2-Diphenylethanone (451-40-1)	12.62 ± 0.00 (-89 ± 3)	Inconclusive inhibitor	12.80 ± 2.68 (-118 ± 11)	Inconclusive inhibitor	7.68 ± 0.50 (88 ± 0)	k18.14
Chlorophacinone (3691-35-8)	8.52 ± 9.98 (-98 ± 9)	0.76 ± 0.65 (-92 ± 4)	10.96 ± 5.96 (-136 ± 9)	44.94 ± 22.85 (-78 ± 14)	33.64 ± 2.74 (73 ± 42)	k18.15
1,3-Benzenedicarbonyl dichloride (99-63-8)	Inactive	68.72 ± 9.46 (-35 ± 4)	Inactive	24.91 ± 6.94 (-42 ± 9)	26.79 ± 4.34 (78 ± 5)	k18.17
4-Chlorobenzoic acid (74-11-3)	Inconclusive inhibitor	Inactive	Inconclusive inhibitor	Inactive	40.09 ± 4.61 (50 ± 3)	k18.19
3,5-Dichlorobenzoic acid (51-36-5)	57.82 ± 16.11 (-44 ± 12)	58.94 ± 20.36 (-52 ± 16)	Inconclusive inhibitor	27.81 ± 13.20 (-108 ± 6)	55.53 ± 15.48 (82 ± 18)	k18.19
3,4-Dichlorobenzoic acid (51-44-5)	59.23 ± 20.46 (-39 ± 6)	Inconclusive inhibitor	Inconclusive inhibitor	Inactive	59.72 ± 13.47 (90 ± 3)	k18.19
2,3,5-Triiodobenzoic acid (88-82-4)	57.33 ± 12.93 (-36 ± 5)	20.90 ± 19.53 (-97 ± 11)	Inconclusive inhibitor	Inactive	75.07 ± 28.24 (481 ± 78)	k18.19
Alrestatin (51411-04-2)	Inconclusive inhibitor	Inactive	Inactive	Inactive	12.70 ± 4.09 (39 ± 4)	k18.25
Nateglinide (105816-04-4)	Inactive	13.98 ± 2.61 (-79 ± 6)	Inactive	Inactive	34.81 ± 11.45 (34 ± 3)	k18.26
N-[(Benzyloxy)carbonyl]-L-aspartic acid (1152-61-0)	Inactive	Inactive	Inactive	Inactive	35.49 ± 0.00 (42 ± 8)	k18.26
N-(9-Fluorenylmethoxycarbonyl)-L-leucine (35661-60-0)	63.54 ± 7.30 (-94 ± 23)	10.43 ± 0.71 (-107 ± 2)	73.87 ± 5.00 (-81 ± 10)	Inactive	37.36 ± 6.72 (35 ± 5)	k18.26
Zenarestat (112733-06-9)	Inactive	14.36 ± 0.97 (-85 ± 4)	Inactive	Inactive	36.08 ± 2.44 (81 ± 14)	k19.1
Flurochloridone (61213-25-0)	1.04 ± 0.07 (-100 ± 2)	7.82 ± 1.95 (82 ± 14)	12.26 ± 4.85 (-122 ± 13)	35.95 ± 20.25 (-40 ± 6)	Inconclusive activator	k19.3
Oxyphenisatin acetate (115-33-3)	Inactive	5.50 ± 0.00 (-105 ± 4)	11.86 ± 0.77 (-107 ± 14)	Inactive	10.21 ± 1.30 (63 ± 6)	k19.9
Estramustine (2998-57-4)	Inactive	Inactive	Inactive	Inactive	16.89 ± 2.88 (48 ± 1)	k19.11
Estriol benzoate diacetate (2508-47-6)	Inactive	22.82 ± 16.76 (-80 ± 51)	Inactive	Inactive	3.74 ± 1.57 (77 ± 17)	k19.11
Estradiol cypionate (313-06-4)	16.56 ± 4.88 (-51 ± 3)	16.12 ± 1.09 (-89 ± 3)	26.05 ± 11.35 (-99 ± 10)	Inactive	3.91 ± 0.45 (309 ± 52)	k19.11
Estriol tripropionate (2236-31-9)	Inconclusive inhibitor	19.77 ± 4.14 (-86 ± 16)	29.92 ± 4.12 (-103 ± 3)	Inconclusive inhibitor	4.92 ± 0.57 (52 ± 16)	k19.11
Estradiol acetate (4245-41-4)	Inconclusive inhibitor	Inactive	20.64 ± 4.65 (-100 ± 11)	Inactive	7.23 ± 0.92 (55 ± 8)	k19.11
4,4'-Dichlorobenzophenone (90-98-2)	2.34 ± 0.16 (-87 ± 1)	6.10 ± 0.40 (-48 ± 3)	1.67 ± 0.58 (-125 ± 5)	Inactive	11.04 ± 2.76 (36 ± 2)	k19.14
4'-Tert-butyl-4-chlorobutyrophenone (43076-61-5)	11.96 ± 2.04 (-95 ± 4)	Inactive	Inactive	Inactive	21.88 ± 7.81 (58 ± 9)	k19.14
1-(6-tert-Butyl-1,1-dimethyl-2,3-dihydro-1H-inden-4-yl)ethanone (13171-00-1)	34.44 ± 4.74 (-58 ± 9)	27.62 ± 14.76 (-56 ± 15)	Inconclusive	Inactive	10.53 ± 1.89 (57 ± 2)	k19.15
2'-Acetonaphthone (93-08-3)	9.34 ± 1.19 (-100 ± 2)	Inactive	44.96 ± 14.79 (-118 ± 9)	Inconclusive inhibitor	34.44 ± 4.74 (76 ± 3)	k19.15
Dibenzosuberone (1210-35-1)	1.58 ± 0.18 (-91 ± 4)	33.41 ± 2.18 (-54 ± 2)	8.39 ± 0.55 (-123 ± 16)	Inactive	10.34 ± 2.33 (48 ± 11)	k19.16
9-Fluorenone (486-25-9)	0.45 ± 0.22 (-96 ± 2)	67.66 ± 4.58 (-67 ± 8)	43.85 ± 12.92 (-118 ± 20)	Inactive	10.44 ± 5.38 (45 ± 3)	k19.16
Xanthone (90-47-1)	0.50 ± 0.06 (-94 ± 1)	35.73 ± 4.11 (-56 ± 5)	29.67 ± 5.34 (-110 ± 6)	Inactive	14.54 ± 5.70 (59 ± 13)	k19.16
Acenaphthenequinone (82-86-0)	7.99 ± 0.92 (-97 ± 7)	Inconclusive inhibitor	35.70 ± 4.10 (-82 ± 26)	23.44 ± 2.99 (-47 ± 3)	23.72 ± 10.24 (39 ± 9)	k19.16
2-(Propan-2-yl)-9H-thioxanthen-9-one (5495-84-1)	7.68 ± 0.50 (-103 ± 2)	15.64 ± 3.80 (-114 ± 5)	13.07 ± 6.22 (-130 ± 14)	27.47 ± 4.68 (-82 ± 8)	7.71 ± 1.06 (41 ± 8)	k19.17
4-Methyl-3-nitrobenzoic acid (96-98-0)	Inconclusive inhibitor	Inactive	Inactive	Inactive	35.27 ± 4.05 (34 ± 3)	k19.19
5-Nitroisophthalic acid (618-88-2)	Inconclusive inhibitor	Inactive	Inconclusive activator	Inactive	5.59 ± 2.40 (40 ± 3)	k19.19
5-Ethyl-2,3-pyridinedicarboxylic acid (102268-15-5)	Inactive	Inactive	Inactive	Inconclusive inhibitor	20.64 ± 12.32 (54 ± 12)	k19.21
2,3-Quinolinedicarboxylic acid (643-38-9)	47.87 ± 14.10 (-45 ± 5)	Inactive	Inactive	Inactive	25.19 ± 8.99 (52 ± 4)	k19.21
2,6-Pyridinedicarboxylic acid (499-83-2)	Inactive	Inactive	Inconclusive inhibitor	Inactive	5.81 ± 1.62 (46 ± 8)	k19.21
Agaric acid (666-99-9)	Inactive	Inactive	Inconclusive activator	Inconclusive inhibitor	32.43 ± 11.20 (46 ± 12)	k19.23
Mecloqualone (340-57-8)	Inactive	37.68 ± 2.46 (-61 ± 7)	2.88 ± 0.20 (-114 ± 5)	Inconclusive inhibitor	15.13 ± 2.58 (91 ± 4)	k20.5
Iodamide (440-58-4)	Inactive	Inactive	Inactive	Inactive	10.97 ± 3.91 (59 ± 4)	k20.6
Biliscopin (51022-74-3)	Inactive	Inconclusive inhibitor	Inconclusive inhibitor	Inconclusive inhibitor	5.10 ± 0.35 (51 ± 8)	k20.6
Iodoxamic Acid (31127-82-9)	Inactive	Inactive	Inactive	Inactive	5.65 ± 2.66 (66 ± 8)	k20.6
Iodipamide (606-17-7)	Inactive	Inactive	Inactive	Inactive	5.94 ± 0.39 (55 ± 3)	k20.6
Estrone (53-16-7)	Inconclusive inhibitor	5.24 ± 1.54 (-56 ± 3)	Inactive	20.19 ± 9.61 (-67 ± 21)	1.44 ± 0.18 (62 ± 12)	k20.10
Estriol (50-27-1)	34.44 ± 4.74 (-77 ± 7)	20.99 ± 10.26 (39 ± 18)	31.18 ± 12.35 (-87 ± 52)	Inactive	Inactive	k20.11
17beta-Estradiol (50-28-2)	29.09 ± 8.11 (-45 ± 3)	5.72 ± 2.20 (49 ± 16)	16.84 ± 9.70 (-87 ± 14)	Inactive	Inconclusive activator	k20.11
Benzbromarone (3562-84-3)	28.91 ± 9.98 (34 ± 4)	1.51 ± 0.26 (-94 ± 8)	Inactive	Inactive	14.36 ± 0.97 (46 ± 4)	k20.13
4-Hydroxybenzophenone (1137-42-4)	28.95 ± 5.41 (-94 ± 7)	2.70 ± 0.61 (111 ± 21)	31.71 ± 8.84 (-145 ± 52)	36.14 ± 4.15 (-93 ± 17)	Inactive	k20.14
Paroxypropione (70-70-2)	Inconclusive inhibitor	15.56 ± 1.79 (61 ± 15)	Inactive	Inactive	Inactive	k20.14
4-Hydroxyacetophenone (99-93-4)	Inconclusive inhibitor	36.21 ± 8.28 (33 ± 6)	Inactive	Inactive	Inactive	k20.14
4,4'-Dihydoxybenzophenone (611-99-4)	38.47 ± 2.51 (-54 ± 2)	0.77 ± 0.40 (107 ± 6)	31.83 ± 10.47 (-104 ± 9)	63.51 ± 20.89 (-50 ± 2)	Inconclusive inhibitor	k20.14
2-Acetylbenzo[b]thiophene (22720-75-8)	6.92 ± 0.00 (-106 ± 1)	Inactive	Inactive	Inactive	24.56 ± 8.76 (39 ± 2)	k20.15
FR167356 (174185-16-1)	30.56 ± 1.99 (-101 ± 6)	1.54 ± 0.26 (-77 ± 5)	34.28 ± 2.23 (99 ± 13)	Inactive	25.81 ± 4.23 (-90 ± 14)	k21.7
Bisphenol A (80-05-7)	Inconclusive inhibitor	29.13 ± 5.44 (-97 ± 4)	19.97 ± 10.92 (88 ± 17)	Inactive	21.04 ± 4.74 (-75 ± 3)	k21.13
Phenolphthalin (81-90-3)	Inconclusive inhibitor	56.60 ± 18.62 (-45 ± 7)	Inactive	Inactive	30.06 ± 4.87 (65 ± 6)	k21.13
Bis(4-hydroxyphenyl)methane (620-92-8)	38.78 ± 2.53 (-53 ± 10)	11.85 ± 1.51 (46 ± 10)	Inconclusive inhibitor	Inconclusive inhibitor	Inconclusive inhibitor	k21.13
N,N-Dimethyltryptamine fumarate (68677-26-9)	Inactive	Inactive	Inactive	34.65 ± 13.03 (-93 ± 11)	89.93 ± 18.83 (48 ± 6)	k21.22
Carbenoxolone sodium (7421-40-1)	Inactive	Inactive	Inactive	Inactive	38.90 ± 0.00 (90 ± 10)	k21.24
Flufenoxuron (101463-69-8)	Inactive	17.84 ± 6.36 (-41 ± 12)	Inconclusive	Inactive	18.59 ± 14.76 (67 ± 5)	k22.6
Teflubenzuron (83121-18-0)	32.47 ± 5.84 (-74 ± 3)	46.51 ± 27.00 (-50 ± 11)	69.24 ± 0.00 (-118 ± 14)	Inactive	57.75 ± 10.39 (72 ± 10)	k22.6
Lufenuron (103055-07-8)	35.73 ± 4.11 (-54 ± 6)	11.25 ± 0.00 (-65 ± 5)	10.89 ± 1.50 (-91 ± 5)	Inactive	7.45 ± 1.34 (132 ± 12)	k22.6
Chlorfluazuron (71422-67-8)	Inactive	Inconclusive inhibitor	Inconclusive inhibitor	Inactive	9.20 ± 5.02 (39 ± 5)	k22.6
Dinex (131-89-5)	71.12 ± 8.17 (-68 ± 5)	8.27 ± 0.56 (-106 ± 6)	39.82 ± 0.00 (-118 ± 8)	Inconclusive inhibitor	22.54 ± 3.65 (45 ± 27)	k22.15
Dinoterb (1420-07-1)	48.04 ± 14.21 (-55 ± 14)	17.79 ± 0.00 (-102 ± 10)	Inconclusive inhibitor	Inconclusive inhibitor	24.66 ± 6.16 (94 ± 4)	k22.15
4-Methyl-2,6-dinitrophenol (609-93-8)	Inconclusive inhibitor	34.95 ± 5.95 (-76 ± 4)	Inactive	Inconclusive inhibitor	28.38 ± 14.15 (79 ± 11)	k22.15
2-Methyl-4,6-dinitrophenol (534-52-1)	56.60 ± 18.62 (-50 ± 1)	21.73 ± 2.99 (-101 ± 9)	63.68 ± 10.32 (-92 ± 54)	Inconclusive inhibitor	29.41 ± 1.99 (66 ± 15)	k22.15
Dinoseb (88-85-7)	58.05 ± 16.17 (-69 ± 16)	13.44 ± 3.80 (-98 ± 6)	76.75 ± 5.00 (-119 ± 42)	Inactive	33.87 ± 25.67 (82 ± 16)	k22.15
8-Nitroquinoline (607-35-2)	33.86 ± 2.29 (-90 ± 4)	Inactive	Inconclusive inhibitor	Inactive	37.99 ± 2.57 (45 ± 5)	k22.17
Ammonium thioglycolate (5421-46-5)	Inconclusive inhibitor	Inactive	Inconclusive activator	Inconclusive inhibitor	42.29 ± 7.61 (68 ± 24)	k22.23
Decanoic acid (334-48-5)	Inactive	69.69 ± 8.88 (-67 ± 8)	Inactive	Inactive	80.90 ± 5.27 (52 ± 5)	k22.24
Naphthenic acids (1338-24-5)	59.38 ± 16.54 (-52 ± 8)	36.39 ± 0.00 (-89 ± 9)	46.44 ± 9.72 (-98 ± 16)	Inactive	84.78 ± 5.74 (39 ± 7)	k22.24
3-Thiatetradecanoic acid (116296-31-2)	Inconclusive inhibitor	45.17 ± 38.22 (-72 ± 22)	Inconclusive inhibitor	20.58 ± 16.37 (-69 ± 37)	87.34 ± 3.50 (89 ± 42)	k22.24
Sulfosuccinic acid (5138-18-1)	33.00 ± 2.23 (-82 ± 5)	Inactive	11.90 ± 5.13 (-124 ± 17)	60.62 ± 17.94 (-58 ± 27)	43.16 ± 2.81 (52 ± 13)	k22.25
PFHxA (307-24-4)	Inactive	17.50 ± 4.37 (-105 ± 8)	Inactive	Inconclusive inhibitor	58.05 ± 16.17 (148 ± 42)	k22.26
Perfluoroheptanoic acid (375-85-9)	Inactive	6.33 ± 0.00 (-104 ± 5)	Inactive	Inactive	65.83 ± 4.46 (286 ± 61)	k22.26
PFOA (335-67-1)	Inactive	2.52 ± 0.29 (-114 ± 5)	Inactive	Inactive	70.81 ± 0.00 (112 ± 33)	k22.26
PFOA, ammonium salt (3825-26-1)	Inactive	1.78 ± 0.00 (-93 ± 17)	60.78 ± 25.54 (-93 ± 10)	Inactive	76.75 ± 5.00 (133 ± 38)	k22.26
Chlorfenethol (80-06-8)	30.56 ± 1.99 (-60 ± 13)	7.68 ± 0.50 (-110 ± 4)	0.12 ± 0.03 (-95 ± 18)	55.48 ± 13.48 (-52 ± 11)	11.76 ± 1.50 (55 ± 6)	k23.1
Eliprodil (119431-25-3)	Inactive	Inactive	Inconclusive activator	0.12 ± 0.03 (-102 ± 8)	7.80 ± 0.90 (470 ± 18)	k23.1
Chlorobenzilate (510-15-6)	44.45 ± 24.58 (-73 ± 17)	7.68 ± 0.50 (-102 ± 5)	0.39 ± 0.07 (-134 ± 6)	Inconclusive inhibitor	9.23 ± 2.97 (118 ± 20)	k23.1
Lonidamine (50264-69-2)	Inconclusive inhibitor	67.96 ± 4.43 (-72 ± 8)	Inconclusive inhibitor	65.99 ± 11.87 (-64 ± 10)	30.99 ± 7.53 (67 ± 14)	k23.2
Loratadine (79794-75-5)	48.82 ± 19.31 (-38 ± 6)	0.42 ± 0.25 (-89 ± 1)	0.27 ± 0.17 (-141 ± 12)	17.38 ± 9.45 (-111 ± 12)	6.97 ± 1.74 (77 ± 16)	k23.3
Guanfacine hydrochloride (29520-14-7)	Inactive	27.31 ± 11.71 (30 ± 7)	Inactive	25.76 ± 8.90 (-44 ± 10)	Inconclusive inhibitor	k23.4
4-(2-Methylbutan-2-yl)phenol (80-46-6)	Inactive	14.84 ± 4.39 (-33 ± 8)	4.21 ± 0.27 (172 ± 35)	Inactive	10.09 ± 3.25 (63 ± 19)	k23.12
4-(Butan-2-yl)phenol (99-71-8)	34.59 ± 2.25 (-72 ± 9)	33.43 ± 4.26 (-52 ± 10)	3.47 ± 2.97 (152 ± 10)	Inactive	Inactive	k23.12
4-tert-Butylphenol (98-54-4)	35.57 ± 0.00 (-58 ± 12)	59.68 ± 13.46 (-51 ± 14)	6.35 ± 2.09 (268 ± 30)	Inactive	Inactive	k23.12
3-Trifluoromethyl-4-nitrophenol (88-30-2)	56.60 ± 18.62 (-56 ± 2)	34.09 ± 10.09 (-70 ± 4)	27.92 ± 13.25 (408 ± 47)	Inconclusive inhibitor	Inconclusive inhibitor	k23.15
2-Nitrobenzyl chloride (612-23-7)	56.11 ± 13.63 (-61 ± 9)	Inactive	Inconclusive inhibitor	Inconclusive inhibitor	36.14 ± 4.15 (46 ± 5)	k23.17
1-Nitronaphthalene (86-57-7)	2.96 ± 0.38 (-106 ± 2)	31.22 ± 7.59 (38 ± 8)	59.83 ± 28.11 (-93 ± 43)	Inactive	15.65 ± 3.80 (45 ± 9)	k23.18
2-Nitro-1,1'-biphenyl (86-00-0)	1.66 ± 0.11 (-97 ± 3)	22.56 ± 2.59 (-97 ± 3)	30.41 ± 9.00 (-109 ± 21)	Inactive	34.31 ± 2.24 (177 ± 13)	k23.18
5-Nitroacenaphthene (602-87-9)	2.25 ± 0.26 (-103 ± 3)	8.98 ± 1.03 (85 ± 15)	33.56 ± 7.57 (-112 ± 8)	Inactive	Inconclusive inhibitor	k23.18
1,8-Dinitronaphthalene (602-38-0)	1.99 ± 1.10 (-95 ± 1)	9.96 ± 2.78 (119 ± 33)	28.38 ± 10.13 (-104 ± 13)	Inconclusive inhibitor	Inconclusive inhibitor	k23.18
Cloricromen hydrochloride (74697-28-2)	Inconclusive inhibitor	Inactive	Inactive	18.25 ± 3.28 (-53 ± 6)	16.75 ± 1.09 (46 ± 4)	k23.21
(2R)-2-Propyloctanoic acid (185517-21-9)	Inactive	34.67 ± 0.00 (-78 ± 7)	Inconclusive activator	Inactive	31.04 ± 3.57 (46 ± 5)	k23.25
Valproic acid (99-66-1)	Inactive	47.33 ± 29.31 (-65 ± 29)	Inactive	Inactive	33.29 ± 5.99 (40 ± 7)	k23.25
Barium bis(2-ethylhexanoate) (2457-01-4)	Inactive	Inactive	Inactive	Inactive	38.47 ± 2.51 (52 ± 8)	k23.25
2-Hexyldecanoic acid (25354-97-6)	Inactive	26.21 ± 1.77 (-92 ± 13)	34.28 ± 2.23 (-128 ± 95)	Inactive	65.14 ± 18.15 (103 ± 51)	k23.25
Chromium(III) acetate (1066-30-4)	Inactive	96.31 ± 6.27 (-46 ± 16)	Inactive	Inactive	69.62 ± 16.91 (54 ± 8)	k23.25
o,p'-DDT (789-02-6)	Inactive	10.87 ± 3.70 (-95 ± 6)	0.35 ± 0.15 (-129 ± 3)	Inactive	11.59 ± 3.23 (99 ± 19)	k24.1
Mitotane (53-19-0)	Inactive	10.57 ± 0.69 (-106 ± 4)	0.82 ± 0.15 (-131 ± 13)	32.45 ± 5.84 (-38 ± 9)	18.79 ± 1.22 (75 ± 15)	k24.1
o,p'-DDD (53-19-0)	Inactive	16.82 ± 3.79 (-94 ± 7)	1.05 ± 0.51 (-161 ± 8)	31.20 ± 7.58 (-63 ± 20)	33.58 ± 10.96 (110 ± 7)	k24.1
Cloforex (14261-75-7)	7.64 ± 1.14 (-86 ± 13)	15.56 ± 1.79 (-81 ± 8)	5.34 ± 2.11 (-149 ± 12)	Inconclusive inhibitor	14.61 ± 3.30 (74 ± 12)	k24.2
4-tert-Butylcatechol (98-29-3)	60.05 ± 16.73 (-53 ± 5)	73.74 ± 8.48 (-58 ± 7)	13.57 ± 8.37 (232 ± 74)	9.07 ± 10.26 (-57 ± 22)	Inactive	k24.10
4,4'-Sulfonyldiphenol (80-09-1)	Inconclusive inhibitor	1.34 ± 0.38 (110 ± 17)	16.40 ± 6.87 (-124 ± 12)	Inactive	Inactive	k24.11
4,4'-Thiodiphenol (2664-63-3)	Inconclusive inhibitor	3.66 ± 0.91 (32 ± 5)	35.97 ± 2.34 (-107 ± 4)	30.85 ± 2.09 (-108 ± 7)	Inconclusive inhibitor	k24.11
4,4'-Biphenyldiol (92-88-6)	32.05 ± 3.68 (-100 ± 7)	9.08 ± 6.87 (34 ± 6)	Inconclusive inhibitor	61.34 ± 20.09 (-37 ± 4)	Inconclusive inhibitor	k24.11
2-(1-Methylbutyl)phenol (87-26-3)	56.57 ± 28.76 (-41 ± 8)	48.97 ± 26.63 (-83 ± 11)	10.94 ± 1.86 (151 ± 9)	Inactive	Inactive	k24.12
2-Isopropylphenol (88-69-7)	47.70 ± 13.48 (-44 ± 8)	Inactive	9.09 ± 2.08 (108 ± 28)	Inactive	Inactive	k24.12
2-(Butan-2-yl)phenol (89-72-5)	38.47 ± 2.51 (-39 ± 5)	53.19 ± 12.00 (-36 ± 9)	9.46 ± 2.13 (224 ± 12)	Inactive	Inconclusive inhibitor	k24.12
1-tert-Butyl-3,4,5-trimethyl-2,6-dinitrobenzene (145-39-1)	17.49 ± 6.58 (-94 ± 7)	51.71 ± 24.29 (-72 ± 4)	22.76 ± 4.76 (-105 ± 10)	Inactive	12.16 ± 0.79 (50 ± 7)	k24.17
2,6-Dinitrotoluene (606-20-2)	16.82 ± 3.79 (-86 ± 4)	Inactive	Inconclusive	Inactive	15.42 ± 11.17 (46 ± 6)	k24.17
2,3-Dinitrotoluene (602-01-7)	15.50 ± 6.49 (-77 ± 11)	Inactive	Inconclusive inhibitor	Inconclusive inhibitor	6.52 ± 1.11 (52 ± 4)	k24.17
7-Diethylamino-4-methylcoumarin (91-44-1)	1.90 ± 0.43 (-107 ± 7)	4.60 ± 1.05 (54 ± 12)	36.02 ± 4.14 (-112 ± 11)	58.49 ± 27.47 (-42 ± 13)	32.37 ± 6.05 (-64 ± 10)	k24.19
4-Methylumbelliferone (90-33-5)	28.62 ± 5.35 (-99 ± 9)	14.63 ± 4.71 (31 ± 4)	Inactive	Inactive	Inactive	k24.21
PharmaGSID_47261 (177785-47-6)	25.63 ± 5.86 (-77 ± 7)	Inactive	8.36 ± 2.89 (72 ± 22)	Inconclusive activator	Inconclusive activator	k24.24
p,p'-DDA (83-05-6)	Inactive	15.45 ± 2.63 (-105 ± 7)	24.48 ± 4.17 (-123 ± 18)	Inactive	68.41 ± 4.46 (762 ± 39)	k24.26
Surinabant (288104-79-0)	Inactive	8.32 ± 1.06 (-82 ± 3)	Inconclusive inhibitor	Inactive	4.12 ± 1.72 (47 ± 13)	k24.3
Rimonabant (168273-06-1)	Inactive	19.77 ± 4.14 (-71 ± 14)	Inactive	Inactive	4.96 ± 0.93 (242 ± 12)	k24.3
Guanabenz (5051-62-7)	14.36 ± 0.97 (-80 ± 7)	37.66 ± 5.18 (42 ± 5)	Inactive	13.80 ± 0.00 (-100 ± 6)	Inactive	k24.3
Mefruside (7195-27-9)	Inactive	13.35 ± 8.76 (45 ± 6)	Inconclusive inhibitor	Inactive	15.76 ± 3.61 (-32 ± 2)	k24.5
2,3-Dichloronitrobenzene (3209-22-1)	34.64 ± 5.90 (-51 ± 8)	Inconclusive activator	Inactive	Inactive	29.14 ± 8.12 (46 ± 5)	k25.1
Pentachloronitrobenzene (82-68-8)	1.94 ± 0.77 (-99 ± 3)	Inconclusive inhibitor	Inconclusive inhibitor	Inactive	4.70 ± 0.85 (46 ± 3)	k25.1
2-Chloro-1,3-dinitro-5-(trifluoromethyl)benzene (393-75-9)	64.70 ± 14.80 (-51 ± 7)	18.00 ± 2.07 (-100 ± 3)	56.67 ± 28.69 (-95 ± 34)	Inconclusive inhibitor	49.21 ± 26.76 (197 ± 74)	k25.1
2,4,6-Trichloronitrobenzene (18708-70-8)	34.66 ± 8.42 (-55 ± 9)	Inactive	Inactive	Inactive	6.35 ± 1.33 (40 ± 4)	k25.1
Pyraclostrobin (175013-18-0)	0.99 ± 0.24 (-102 ± 3)	5.35 ± 1.51 (-104 ± 6)	0.57 ± 0.25 (-152 ± 29)	32.63 ± 15.32 (-79 ± 28)	1.31 ± 0.09 (52 ± 7)	k25.2
2,2'-Dichlorobiphenyl (13029-08-8)	Inconclusive inhibitor	39.02 ± 12.78 (-72 ± 30)	Inconclusive activator	Inactive	14.63 ± 3.35 (65 ± 32)	k25.2
2,2-Bis(4-chlorophenyl)ethanol (2642-82-2)	34.28 ± 2.23 (-78 ± 6)	11.71 ± 0.79 (-108 ± 10)	0.14 ± 0.07 (-161 ± 31)	Inactive	18.71 ± 6.46 (64 ± 10)	k25.2
1-(4-Chlorophenyl)-4,4-dimethylpent-1-en-3-one (1577-03-3)	21.17 ± 4.78 (-106 ± 6)	54.03 ± 15.98 (-64 ± 1)	6.98 ± 1.70 (-131 ± 3)	Inactive	20.00 ± 5.19 (89 ± 2)	k25.2
Fenson (80-38-6)	5.64 ± 0.00 (-100 ± 5)	34.28 ± 2.23 (-89 ± 7)	0.78 ± 0.29 (-135 ± 6)	35.73 ± 4.11 (-62 ± 14)	6.61 ± 0.84 (131 ± 4)	k25.2
4-Chlorophenyl phenyl sulfone (80-00-2)	43.16 ± 2.81 (-50 ± 6)	5.88 ± 4.67 (125 ± 38)	4.75 ± 2.07 (-146 ± 26)	66.75 ± 24.99 (-34 ± 4)	Inactive	k25.2
Clofenamide (671-95-4)	Inactive	19.84 ± 4.54 (54 ± 13)	Inactive	30.56 ± 8.52 (-76 ± 31)	Inactive	k25.3
Polythiazide (346-18-9)	Inactive	14.93 ± 0.97 (-49 ± 12)	21.96 ± 7.22 (81 ± 13)	Inactive	14.43 ± 1.84 (-34 ± 0)	k25.6
Hydrochlorothiazide (58-93-5)	Inactive	24.15 ± 5.87 (117 ± 28)	Inactive	Inactive	Inactive	k25.6
C.I. Acid Orange 3 (6373-74-6)	Inactive	34.28 ± 2.23 (-110 ± 4)	Inconclusive inhibitor	Inactive	62.56 ± 17.44 (99 ± 8)	k25.8
Rotigotine (99755-59-6)	31.04 ± 3.57 (-46 ± 10)	16.12 ± 1.09 (-56 ± 2)	2.55 ± 0.17 (-115 ± 10)	0.40 ± 0.09 (-102 ± 0)	2.58 ± 0.46 (255 ± 47)	k25.12
3-tert-Butylphenol (585-34-2)	Inconclusive inhibitor	Inconclusive inhibitor	23.91 ± 6.76 (46 ± 11)	Inactive	Inactive	k25.13
Sodium 4-octylbenzenesulfonate (6149-03-7)	Inactive	76.79 ± 13.08 (-51 ± 9)	Inactive	Inactive	63.87 ± 6.04 (95 ± 6)	k25.15
Naphthalene-2-sulfonic acid (120-18-3)	Inconclusive inhibitor	Inactive	Inconclusive inhibitor	Inconclusive inhibitor	28.35 ± 0.00 (65 ± 15)	k25.16
Sodium 4-vinylbenzenesulfonate (2695-37-6)	63.51 ± 20.89 (-87 ± 8)	Inactive	Inactive	Inactive	30.11 ± 16.99 (40 ± 4)	k25.16
Sodium 2-naphthalenesulfonate (532-02-5)	Inactive	Inconclusive inhibitor	Inactive	Inactive	38.80 ± 6.61 (69 ± 10)	k25.16
Tributyltetradecylphosphonium dodecylbenzenesulfonate (NOCAS_49391)	Inconclusive inhibitor	15.74 ± 3.82 (-84 ± 8)	21.96 ± 3.74 (-142 ± 38)	0.21 ± 0.10 (-107 ± 3)	7.93 ± 2.21 (104 ± 17)	k25.16
Naproxen (22204-53-1)	Inactive	58.05 ± 16.17 (-52 ± 6)	Inactive	Inactive	12.80 ± 2.68 (43 ± 5)	k25.26
Pranoprofen (52549-17-4)	Inactive	Inactive	Inconclusive activator	Inconclusive inhibitor	12.92 ± 2.32 (54 ± 4)	k25.26
Chlorfenvinphos (470-90-6)	6.58 ± 0.45 (-96 ± 4)	31.85 ± 3.66 (-116 ± 12)	0.83 ± 0.41 (-137 ± 6)	37.02 ± 2.51 (-78 ± 2)	1.18 ± 0.21 (70 ± 1)	k26.1
(2,4-Dichlorophenyl)acetonitrile (6306-60-1)	23.36 ± 1.58 (-92 ± 1)	Inactive	50.42 ± 25.64 (-116 ± 39)	Inactive	13.32 ± 4.99 (49 ± 4)	k26.1
Dichlobenil (1194-65-6)	Inconclusive inhibitor	Inconclusive inhibitor	Inactive	Inactive	17.83 ± 0.00 (68 ± 10)	k26.1
Fenchlorazole-ethyl (103112-35-2)	Inactive	3.92 ± 0.98 (-93 ± 20)	7.02 ± 1.96 (-140 ± 4)	13.14 ± 0.89 (-94 ± 2)	3.26 ± 0.91 (81 ± 18)	k26.1
2,4-Dichlorophenyl benzenesulfonate (97-16-5)	2.24 ± 0.00 (-102 ± 1)	35.73 ± 4.11 (-68 ± 4)	0.77 ± 0.13 (-137 ± 25)	51.14 ± 11.70 (-56 ± 10)	3.27 ± 0.68 (110 ± 14)	k26.1
Aroclor 1016 (12674-11-2)	14.46 ± 6.24 (-92 ± 9)	35.88 ± 4.57 (-59 ± 12)	23.07 ± 6.52 (-111 ± 14)	Inactive	33.09 ± 2.16 (40 ± 6)	k26.1
3,5-Dichlorobenzoyl chloride (2905-62-6)	Inactive	Inconclusive inhibitor	Inconclusive inhibitor	Inactive	50.21 ± 12.54 (87 ± 8)	k26.1
3-Chloro-4-fluorobenzoyl chloride (65055-17-6)	Inactive	Inactive	Inconclusive inhibitor	Inconclusive inhibitor	55.48 ± 13.48 (56 ± 4)	k26.2
Cyclanilide (113136-77-9)	60.62 ± 17.94 (-57 ± 3)	18.72 ± 3.37 (-101 ± 3)	Inconclusive inhibitor	66.75 ± 24.99 (-38 ± 5)	55.48 ± 13.48 (53 ± 6)	k26.4
Buturon (3766-60-7)	5.47 ± 2.16 (-101 ± 7)	22.75 ± 16.24 (-74 ± 19)	8.68 ± 1.48 (-125 ± 22)	55.27 ± 20.79 (-69 ± 20)	9.33 ± 1.19 (65 ± 5)	k26.4
1-Amino-2-methylanthraquinone (82-28-0)	0.58 ± 0.16 (-96 ± 3)	3.36 ± 0.76 (-96 ± 5)	5.66 ± 2.06 (-132 ± 9)	5.59 ± 2.40 (-95 ± 2)	0.32 ± 0.14 (91 ± 19)	k26.8
Nepafenac (78281-72-8)	14.36 ± 0.97 (-84 ± 2)	25.34 ± 10.61 (72 ± 22)	29.92 ± 4.12 (-83 ± 12)	Inactive	Inactive	k26.8
Chloramine-T trihydrate (7080-50-4)	Inconclusive inhibitor	81.59 ± 11.23 (-112 ± 7)	Inconclusive inhibitor	Inactive	67.91 ± 26.17 (74 ± 14)	k26.14
N-Ethyl-4-methylbenzenesulfonamide (80-39-7)	41.06 ± 0.00 (-48 ± 7)	32.00 ± 12.04 (41 ± 11)	25.92 ± 9.25 (-111 ± 4)	Inconclusive inhibitor	Inactive	k26.14
1,6-Hexanediol dimethacrylate (6606-59-3)	37.02 ± 2.51 (-98 ± 10)	37.36 ± 6.72 (-79 ± 12)	51.49 ± 33.62 (-106 ± 31)	Inactive	16.92 ± 4.78 (42 ± 17)	k26.22
(2-(Methacryloyloxy)ethyl)trimethylammonium chloride (5039-78-1)	10.48 ± 5.13 (-88 ± 12)	Inactive	Inactive	Inactive	23.43 ± 14.16 (75 ± 5)	k26.22
1,10-Decanediol dimethacrylate (6701-13-9)	40.09 ± 4.61 (-63 ± 14)	Inconclusive inhibitor	Inconclusive inhibitor	37.02 ± 2.51 (-63 ± 8)	46.25 ± 14.89 (117 ± 43)	k26.22
2-Phenylethyl 3-phenylprop-2-enoate (103-53-7)	6.35 ± 0.73 (-94 ± 3)	25.63 ± 5.86 (-93 ± 9)	20.82 ± 1.41 (-118 ± 9)	Inactive	15.73 ± 5.63 (73 ± 12)	k26.23
Benzyl cinnamate (103-41-3)	7.80 ± 0.90 (-100 ± 1)	12.36 ± 1.42 (-92 ± 4)	13.58 ± 3.30 (-151 ± 52)	Inactive	21.47 ± 5.36 (71 ± 6)	k26.23
Isobutyl 3-phenylacrylate (122-67-8)	16.97 ± 9.86 (-105 ± 9)	43.96 ± 10.98 (-53 ± 12)	79.99 ± 9.19 (-100 ± 19)	Inactive	22.84 ± 12.55 (50 ± 4)	k26.23
3-Phenyl-2-propen-1-yl 3-phenylacrylate (122-69-0)	25.30 ± 2.91 (-100 ± 3)	29.41 ± 1.99 (-69 ± 8)	31.83 ± 10.47 (-106 ± 1)	Inactive	24.88 ± 9.71 (60 ± 1)	k26.23
3-Phenylpropyl cinnamate (122-68-9)	12.16 ± 0.79 (-93 ± 4)	19.45 ± 3.31 (-83 ± 4)	30.09 ± 8.50 (-96 ± 12)	Inactive	25.18 ± 6.53 (80 ± 10)	k26.23
Ethyl 2-cyano-3,3-diphenylacrylate (5232-99-5)	1.87 ± 0.79 (-94 ± 6)	3.75 ± 1.23 (-100 ± 6)	4.01 ± 1.12 (-116 ± 16)	Inconclusive inhibitor	7.23 ± 4.47 (121 ± 16)	k26.23
Isoxadifen-ethyl (163520-33-0)	Inconclusive inhibitor	8.36 ± 1.50 (-116 ± 3)	21.63 ± 1.41 (-124 ± 11)	Inconclusive activator	34.28 ± 2.23 (491 ± 46)	k26.24
Chlorthal-dimethyl (1861-32-1)	0.29 ± 0.07 (-97 ± 3)	1.46 ± 0.47 (89 ± 9)	21.81 ± 8.63 (-110 ± 16)	Inactive	10.61 ± 2.39 (133 ± 7)	k27.1
Z-Tetrachlorvinphos (22248-79-9)	2.28 ± 0.88 (-95 ± 5)	38.80 ± 6.61 (-96 ± 12)	5.82 ± 1.87 (-135 ± 9)	56.60 ± 20.61 (-78 ± 6)	2.49 ± 0.69 (107 ± 10)	k27.1
Dipropyl 3,4,5,6-tetrachlorobenzene-1,2-dicarboxylate (6928-67-2)	1.72 ± 0.56 (-98 ± 4)	20.09 ± 2.31 (-107 ± 8)	12.52 ± 5.37 (-110 ± 14)	Inconclusive inhibitor	2.63 ± 0.34 (58 ± 10)	k27.1
Tetrachlorovinphos (961-11-5)	3.00 ± 0.34 (-98 ± 2)	29.05 ± 4.95 (-95 ± 9)	6.81 ± 1.56 (-137 ± 9)	33.67 ± 3.87 (-86 ± 8)	3.72 ± 1.76 (108 ± 6)	k27.1
Tetrachlorophthalic anhydride (117-08-8)	Inactive	Inactive	89.36 ± 0.00 (-92 ± 31)	Inconclusive inhibitor	34.67 ± 18.35 (55 ± 8)	k27.1
2,4,5-Trichlorobenzenesulfonic acid (6378-25-2)	Inconclusive inhibitor	33.00 ± 2.23 (-84 ± 6)	Inconclusive inhibitor	Inconclusive	48.28 ± 20.29 (52 ± 4)	k27.1
Profenofos (41198-08-7)	4.52 ± 0.31 (-101 ± 5)	9.76 ± 1.12 (-110 ± 8)	4.22 ± 0.72 (-146 ± 15)	13.78 ± 1.58 (-85 ± 20)	3.25 ± 0.73 (46 ± 7)	k27.2
Bromoxynil octanoate (1689-99-2)	15.03 ± 4.25 (-101 ± 3)	34.47 ± 5.87 (-97 ± 2)	32.54 ± 9.07 (-143 ± 10)	85.84 ± 5.59 (-51 ± 7)	15.39 ± 6.09 (85 ± 10)	k27.3
2-Bromobiphenyl (2052-07-5)	16.96 ± 4.82 (-74 ± 7)	Inconclusive inhibitor	Inactive	Inactive	35.87 ± 6.22 (47 ± 14)	k27.3
Sulfathiazole (72-14-0)	33.21 ± 2.25 (-61 ± 14)	13.34 ± 2.40 (52 ± 10)	Inactive	56.12 ± 15.64 (-51 ± 11)	66.55 ± 8.48 (-71 ± 11)	k27.7
Sulfamethazine (57-68-1)	Inconclusive inhibitor	54.78 ± 21.67 (36 ± 7)	Inactive	Inactive	Inactive	k27.7
2-(Phenylsulfonyl)aniline (4273-98-7)	50.45 ± 18.37 (-43 ± 8)	8.25 ± 3.93 (98 ± 12)	17.76 ± 11.78 (74 ± 15)	Inactive	70.98 ± 0.00 (-36 ± 1)	k27.8
5-Methyl-2-nitroaniline (578-46-1)	19.16 ± 4.78 (-104 ± 10)	49.89 ± 11.41 (56 ± 16)	39.63 ± 9.07 (-123 ± 8)	Inactive	13.87 ± 5.05 (43 ± 11)	k27.9
4,4'-Oxybis(benzenesulfonhydrazide) (80-51-3)	Inactive	6.00 ± 1.70 (-100 ± 4)	16.77 ± 6.28 (-89 ± 7)	Inconclusive inhibitor	7.84 ± 1.90 (48 ± 6)	k27.15
Ethylene glycol phenyl ether methacrylate (10595-06-9)	24.48 ± 4.17 (-86 ± 5)	38.64 ± 5.32 (-50 ± 7)	28.62 ± 5.35 (-125 ± 3)	Inactive	19.78 ± 5.51 (62 ± 9)	k27.22
Benzyl tiglate (37526-88-8)	37.02 ± 2.51 (-77 ± 11)	Inactive	Inconclusive inhibitor	Inactive	39.01 ± 1.56 (73 ± 16)	k27.23
Methantheline bromide (53-46-3)	Inconclusive inhibitor	Inactive	Inactive	3.29 ± 0.93 (-91 ± 8)	15.56 ± 1.79 (77 ± 11)	k27.25
Propantheline bromide (50-34-0)	12.36 ± 1.42 (-105 ± 6)	Inactive	Inactive	0.19 ± 0.01 (-104 ± 2)	3.13 ± 0.58 (75 ± 10)	k27.25
Pentabromodiphenyl ether (32534-81-9)	21.79 ± 12.37 (-71 ± 9)	12.13 ± 6.17 (-72 ± 2)	1.04 ± 0.41 (-153 ± 44)	Inactive	11.39 ± 1.31 (55 ± 12)	k28.2
2,2'4,4'-Tetrabromodiphenyl ether (5436-43-1)	16.84 ± 7.26 (-69 ± 6)	12.70 ± 1.46 (-79 ± 4)	0.55 ± 0.43 (-128 ± 5)	Inactive	13.01 ± 6.86 (68 ± 8)	k28.2
4,4'-Dibromodiphenyl ether (2050-47-7)	18.81 ± 7.04 (-83 ± 7)	24.64 ± 10.02 (-54 ± 5)	3.02 ± 1.75 (-134 ± 3)	Inactive	28.38 ± 7.85 (35 ± 3)	k28.2
2-Amino-5-chloro-2'-fluorobenzophenone (784-38-3)	14.43 ± 1.84 (-99 ± 2)	16.12 ± 1.09 (-69 ± 4)	11.86 ± 0.77 (-139 ± 9)	Inactive	8.75 ± 1.01 (91 ± 19)	k28.5
Sulfisoxazole acetal (80-74-0)	Inactive	25.76 ± 8.90 (48 ± 8)	Inactive	Inactive	30.04 ± 5.12 (-45 ± 4)	k28.7
1,1,2-Trimethyl-1H-benzo[e]indole (41532-84-7)	26.66 ± 6.01 (-108 ± 7)	51.71 ± 24.29 (-55 ± 23)	10.07 ± 1.16 (-114 ± 13)	54.03 ± 15.98 (-71 ± 19)	2.84 ± 0.33 (55 ± 2)	k28.13
7-Methylbenzo(a)pyrene (63041-77-0)	0.16 ± 0.03 (-92 ± 2)	Inactive	Inactive	Inactive	72.98 ± 8.39 (145 ± 22)	k28.14
Meticrane (1084-65-7)	Inactive	8.15 ± 1.47 (48 ± 18)	Inactive	Inactive	Inactive	k28.15
Permethrin (52645-53-1)	43.23 ± 17.10 (-62 ± 5)	11.22 ± 4.09 (-83 ± 3)	5.91 ± 2.21 (-113 ± 9)	27.54 ± 10.36 (-64 ± 8)	10.86 ± 1.85 (135 ± 16)	k28.24
Cypermethrin (52315-07-8)	Inactive	11.86 ± 0.77 (-81 ± 2)	24.55 ± 0.00 (-93 ± 20)	Inconclusive inhibitor	13.86 ± 1.59 (73 ± 8)	k28.24
Cyfluthrin (68359-37-5)	Inactive	3.92 ± 0.98 (-90 ± 12)	10.43 ± 0.71 (-115 ± 4)	22.20 ± 6.19 (-76 ± 13)	4.01 ± 1.46 (72 ± 5)	k28.24
alpha-Cypermethrin (67375-30-8)	Inactive	3.56 ± 0.00 (-85 ± 3)	6.44 ± 1.47 (-143 ± 30)	Inconclusive inhibitor	5.11 ± 1.17 (93 ± 14)	k28.24
Deltamethrin (52918-63-5)	Inconclusive inhibitor	3.68 ± 2.03 (-86 ± 14)	8.80 ± 3.83 (-93 ± 16)	Inconclusive inhibitor	9.13 ± 3.43 (124 ± 22)	k28.24
Pentachlorophenol (87-86-5)	67.38 ± 9.27 (-108 ± 10)	26.69 ± 8.74 (-85 ± 5)	52.29 ± 22.79 (-99 ± 24)	Inactive	54.36 ± 21.54 (62 ± 68)	k29.1
2,3,6-Trichlorophenol (933-75-5)	36.96 ± 2.50 (-75 ± 8)	35.67 ± 4.10 (-77 ± 5)	Inconclusive inhibitor	Inconclusive inhibitor	55.39 ± 13.46 (60 ± 6)	k29.1
2,3,5,6-Tetrachlorophenol (935-95-5)	66.58 ± 4.34 (-93 ± 9)	22.73 ± 1.54 (-95 ± 15)	Inconclusive inhibitor	Inactive	58.08 ± 13.10 (71 ± 13)	k29.1
2,3,4,6-Tetrachlorophenol (58-90-2)	57.10 ± 10.67 (-87 ± 10)	28.26 ± 0.00 (-93 ± 4)	Inactive	Inactive	66.98 ± 6.93 (282 ± 73)	k29.1
2,4,5-Trichlorophenol (95-95-4)	20.82 ± 1.41 (-98 ± 3)	22.45 ± 0.00 (79 ± 3)	Inconclusive inhibitor	Inactive	Inactive	k29.1
3,4,5-Trichlorophenol (609-19-8)	26.06 ± 4.44 (-106 ± 3)	11.11 ± 0.75 (70 ± 5)	19.49 ± 7.63 (98 ± 36)	29.01 ± 23.46 (-108 ± 11)	Inconclusive inhibitor	k29.1
Bromoxynil (1689-84-5)	Inactive	18.72 ± 7.41 (-106 ± 4)	Inactive	Inactive	29.57 ± 4.07 (113 ± 19)	k29.2
3,5-Dibromo-4-hydroxybenzoic acid (3337-62-0)	35.73 ± 4.11 (-62 ± 13)	68.41 ± 4.46 (-108 ± 22)	23.79 ± 13.71 (-130 ± 46)	Inconclusive inhibitor	35.73 ± 4.11 (100 ± 8)	k29.2
Ioxynil (1689-83-4)	46.25 ± 14.89 (-51 ± 8)	22.45 ± 0.00 (-100 ± 8)	83.23 ± 10.61 (-78 ± 12)	Inactive	38.47 ± 2.51 (213 ± 1)	k29.2
Pentabromophenol (608-71-9)	57.80 ± 13.22 (-105 ± 16)	30.13 ± 6.80 (-104 ± 10)	Inconclusive	Inactive	70.15 ± 26.39 (449 ± 52)	k29.2
2,4,6-Tribromophenol (118-79-6)	51.74 ± 14.42 (-95 ± 6)	38.47 ± 2.51 (-94 ± 6)	Inconclusive inhibitor	68.41 ± 4.46 (-38 ± 3)	72.75 ± 11.93 (2102 ± 315)	k29.2
Fenclofenac (34645-84-6)	Inactive	29.69 ± 12.48 (-96 ± 16)	Inactive	Inactive	39.07 ± 4.49 (152 ± 56)	k29.3
Bifenox (42576-02-3)	20.36 ± 4.66 (-84 ± 6)	7.10 ± 0.00 (-94 ± 12)	2.45 ± 0.42 (-133 ± 9)	25.30 ± 2.91 (-81 ± 4)	5.23 ± 0.35 (216 ± 22)	k29.3
3,5-Dichloroaniline (626-43-7)	30.70 ± 4.22 (-116 ± 1)	74.53 ± 13.41 (-32 ± 6)	17.68 ± 14.96 (79 ± 49)	Inactive	43.17 ± 18.67 (-46 ± 5)	k29.4
Dicloran (99-30-9)	2.84 ± 0.33 (-103 ± 5)	17.90 ± 5.89 (50 ± 10)	55.76 ± 15.54 (-138 ± 60)	Inactive	Inactive	k29.5
Benzylsulfamide (104-22-3)	Inactive	18.58 ± 5.47 (54 ± 27)	3.82 ± 1.44 (-121 ± 5)	Inactive	7.80 ± 0.90 (-58 ± 8)	k29.8
Dapsone (80-08-0)	Inactive	1.72 ± 0.48 (65 ± 12)	Inactive	Inactive	Inactive	k29.8
Triisopropylated phenyl phosphate (68937-41-7)	16.24 ± 6.26 (-100 ± 10)	2.88 ± 0.54 (-106 ± 1)	4.08 ± 0.85 (-162 ± 56)	Inconclusive	1.31 ± 0.69 (62 ± 6)	k29.14
Cresyl diphenyl phosphate (26444-49-5)	8.90 ± 2.22 (-94 ± 8)	6.19 ± 0.40 (-98 ± 4)	4.18 ± 1.35 (-138 ± 15)	Inactive	1.44 ± 0.51 (80 ± 5)	k29.14
Tri-o-cresyl phosphate (78-30-8)	31.98 ± 3.68 (-60 ± 9)	4.90 ± 0.84 (-101 ± 4)	1.30 ± 0.36 (-136 ± 18)	43.32 ± 14.19 (-42 ± 12)	2.11 ± 0.38 (174 ± 34)	k29.14
tert-Butylphenyl diphenyl phosphate (56803-37-3)	18.03 ± 2.07 (-97 ± 6)	5.93 ± 0.76 (-111 ± 5)	5.26 ± 0.36 (-145 ± 14)	Inactive	8.02 ± 2.86 (217 ± 15)	k29.14
Dipyrithione (3696-28-4)	3.20 ± 0.52 (-93 ± 8)	1.72 ± 0.36 (-86 ± 1)	0.79 ± 0.27 (-116 ± 4)	1.66 ± 0.62 (-67 ± 9)	3.26 ± 0.21 (51 ± 19)	k29.17
2,2'-[Cyclohexane-1,4-diylbis(methanediyloxymethanediyl)]dioxirane (14228-73-0)	Inconclusive inhibitor	56.60 ± 18.62 (-40 ± 7)	Inconclusive inhibitor	Inactive	73.87 ± 5.00 (33 ± 2)	k29.20
Ethyl methylphenylglycidate (77-83-8)	34.56 ± 2.25 (-75 ± 27)	61.44 ± 20.13 (-44 ± 4)	45.44 ± 31.18 (-103 ± 14)	Inconclusive inhibitor	37.66 ± 6.77 (53 ± 13)	k29.23
Tocanfil (5634-42-4)	Inactive	36.08 ± 2.44 (-51 ± 4)	Inactive	Inactive	14.43 ± 1.84 (55 ± 8)	k29.24
2,2,2-Trichloro-1-phenylethyl acetate (90-17-5)	Inactive	71.29 ± 8.19 (-39 ± 6)	35.57 ± 0.00 (-86 ± 40)	Inactive	23.88 ± 3.87 (222 ± 15)	k29.25
Benzyl phenylacetate (102-16-9)	12.72 ± 4.54 (-98 ± 6)	35.84 ± 0.00 (-61 ± 13)	13.45 ± 5.80 (-148 ± 7)	66.32 ± 4.49 (-42 ± 7)	11.48 ± 2.14 (53 ± 4)	k29.26
Methyl 1-naphthaleneacetate (2876-78-0)	18.81 ± 7.04 (-96 ± 4)	41.91 ± 7.54 (65 ± 6)	63.51 ± 20.89 (-113 ± 29)	Inactive	27.47 ± 4.68 (50 ± 13)	k29.26
Ethyl 1-naphthaleneacetate (2122-70-5)	16.54 ± 1.12 (-107 ± 2)	41.54 ± 2.81 (28 ± 6)	25.51 ± 4.76 (-105 ± 1)	Inactive	27.47 ± 4.68 (51 ± 5)	k29.26
2-Chloro-4,5-dimethylphenol (1124-04-5)	27.73 ± 6.93 (-96 ± 9)	34.28 ± 2.23 (106 ± 9)	61.84 ± 33.05 (-98 ± 4)	Inactive	Inactive	k30.2
4-Chloro-3,5-dimethylphenol (88-04-0)	14.21 ± 3.96 (-81 ± 5)	17.45 ± 2.01 (49 ± 2)	Inconclusive inhibitor	Inactive	Inactive	k30.2
2,4-Dichloro-3,5-dimethylphenol (133-53-9)	14.36 ± 3.01 (-98 ± 5)	9.30 ± 0.63 (141 ± 2)	71.89 ± 13.43 (-97 ± 13)	Inactive	Inconclusive inhibitor	k30.2
Pyrimethamine (58-14-0)	Inactive	74.53 ± 13.41 (-28 ± 2)	53.19 ± 12.00 (-67 ± 7)	20.66 ± 6.65 (-109 ± 8)	20.99 ± 10.26 (259 ± 47)	k30.5
Methodichlorophen (7761-45-7)	Inactive	Inactive	Inactive	2.30 ± 0.41 (-109 ± 2)	21.88 ± 7.81 (90 ± 5)	k30.5
2-Amino-N-(1-methylethyl)benzamide (30391-89-0)	51.14 ± 11.70 (-35 ± 4)	Inactive	3.36 ± 3.07 (35 ± 2)	Inactive	35.73 ± 4.11 (-40 ± 7)	k30.7
Triphenylphosphine oxide (791-28-6)	Inconclusive inhibitor	6.87 ± 0.95 (-99 ± 8)	7.22 ± 1.65 (-122 ± 3)	Inactive	37.02 ± 2.51 (620 ± 35)	k30.13
Triphenyl phosphate (115-86-6)	10.84 ± 0.71 (-96 ± 3)	6.87 ± 0.95 (-105 ± 5)	6.53 ± 2.10 (-127 ± 2)	Inactive	6.42 ± 2.47 (315 ± 23)	k30.13
Diphenyl phosphorochloridate (2524-64-3)	Inactive	34.44 ± 4.74 (-71 ± 9)	41.71 ± 25.77 (-114 ± 5)	Inconclusive inhibitor	68.41 ± 4.46 (93 ± 13)	k30.13
Edifenphos (17109-49-8)	13.04 ± 4.20 (-96 ± 10)	29.67 ± 5.34 (-96 ± 6)	8.61 ± 2.82 (-135 ± 8)	42.67 ± 12.57 (-93 ± 12)	8.65 ± 1.19 (119 ± 16)	k30.13
2-(3-Phenylpropyl)pyridine (2110-18-1)	31.20 ± 7.58 (-89 ± 12)	33.14 ± 4.22 (-70 ± 2)	7.19 ± 1.34 (-137 ± 8)	53.19 ± 12.00 (-63 ± 20)	8.01 ± 3.48 (74 ± 3)	k30.15
Chlorpyrifos oxon (5598-15-2)	1.56 ± 0.44 (-97 ± 2)	31.93 ± 5.96 (-101 ± 7)	5.50 ± 2.07 (-138 ± 4)	5.61 ± 0.00 (-102 ± 1)	4.37 ± 1.09 (92 ± 5)	k30.16
3,5,6-Trichloro-2-pyridinol (6515-38-4)	47.87 ± 14.10 (-37 ± 9)	45.40 ± 9.51 (-84 ± 9)	Inconclusive inhibitor	Inconclusive inhibitor	65.83 ± 4.46 (188 ± 20)	k30.16
Pentachloropyridine (2176-62-7)	41.78 ± 2.83 (-37 ± 6)	62.42 ± 23.48 (-37 ± 5)	61.12 ± 25.69 (-116 ± 17)	Inactive	8.61 ± 2.08 (43 ± 25)	k30.16
1,4-Bis[2-(3,5-dichloropyridyloxy)]benzene (76150-91-9)	Inactive	2.34 ± 0.16 (75 ± 3)	Inactive	Inactive	Inconclusive activator	k30.16
Lepidine (491-35-0)	38.37 ± 2.50 (-46 ± 6)	Inconclusive activator	Inconclusive	61.29 ± 28.80 (-46 ± 12)	31.12 ± 7.56 (76 ± 15)	k30.17
6-(1-Methylethyl)quinoline (135-79-5)	46.25 ± 14.89 (-72 ± 16)	Inactive	Inactive	Inactive	35.01 ± 5.20 (109 ± 19)	k30.17
1,10-Phenanthroline hydrochloride hydrate (18851-33-7)	10.58 ± 3.96 (-95 ± 2)	4.59 ± 3.79 (-62 ± 6)	8.94 ± 0.00 (-115 ± 6)	38.47 ± 2.51 (-54 ± 10)	38.47 ± 2.51 (97 ± 16)	k30.17
Quinaldine (91-63-4)	43.96 ± 10.98 (-35 ± 6)	Inactive	Inactive	Inactive	47.70 ± 13.48 (36 ± 6)	k30.17
1,10-Phenanthroline (66-71-7)	11.71 ± 0.79 (-97 ± 7)	4.65 ± 3.04 (-54 ± 5)	11.94 ± 5.20 (-107 ± 22)	Inconclusive inhibitor	69.49 ± 5.64 (92 ± 35)	k30.17
Methyl 12-hydroxyoctadecanoate (141-23-1)	Inconclusive inhibitor	23.82 ± 10.38 (-59 ± 9)	Inactive	Inactive	27.66 ± 12.56 (138 ± 72)	k30.26
2,4,6-Trichlorophenol (88-06-2)	39.91 ± 0.00 (-61 ± 6)	52.52 ± 6.69 (-91 ± 7)	Inactive	Inconclusive inhibitor	66.11 ± 8.43 (565 ± 121)	k31.2
2,5-Dichlorophenol (583-78-8)	33.94 ± 2.30 (-81 ± 12)	32.76 ± 3.77 (130 ± 17)	Inconclusive inhibitor	Inactive	Inactive	k31.2
Ipidacrine hydrochloride hydrate (118499-70-0)	Inconclusive inhibitor	Inactive	Inactive	10.66 ± 1.82 (-96 ± 7)	14.93 ± 0.97 (132 ± 14)	k31.8
9-Aminoacridine, monohydrochloride, monohydrate (52417-22-8)	2.13 ± 0.36 (-100 ± 2)	28.78 ± 3.67 (44 ± 14)	Inconclusive activator	12.92 ± 2.32 (-87 ± 5)	Inactive	k31.8
2-Amino-4-methylbenzothiazole (1477-42-5)	21.18 ± 2.70 (-102 ± 2)	Inconclusive inhibitor	27.81 ± 11.00 (-77 ± 5)	41.15 ± 9.41 (-53 ± 10)	11.85 ± 4.03 (53 ± 4)	k31.9
Chloro(methyl)diphenylsilane (144-79-6)	32.16 ± 2.18 (-38 ± 1)	3.53 ± 0.81 (-101 ± 8)	2.26 ± 0.73 (-141 ± 10)	Inconclusive inhibitor	23.39 ± 6.89 (634 ± 33)	k31.13
2,2-Diphenylpropane (778-22-3)	58.80 ± 0.00 (-42 ± 4)	Inconclusive inhibitor	Inactive	Inconclusive inhibitor	34.39 ± 11.71 (49 ± 9)	k31.13
Triphenylphosphine (603-35-0)	Inactive	7.13 ± 0.82 (-102 ± 6)	8.69 ± 1.48 (-123 ± 7)	35.73 ± 4.11 (-45 ± 5)	36.22 ± 3.42 (635 ± 97)	k31.13
2-Bromobenzothiazole (2516-40-7)	11.13 ± 3.10 (-97 ± 8)	Inactive	Inactive	Inactive	45.45 ± 15.79 (62 ± 2)	k31.15
Diisobutyl adipate (141-04-8)	Inconclusive inhibitor	37.99 ± 22.08 (-94 ± 30)	Inactive	Inactive	11.69 ± 7.21 (35 ± 4)	k31.25
Dibutyl hexanedioate (105-99-7)	41.71 ± 25.77 (-86 ± 38)	16.15 ± 10.55 (-103 ± 21)	57.61 ± 31.16 (-138 ± 61)	Inactive	15.45 ± 2.63 (51 ± 4)	k31.25
Diethyl decanedioate (110-40-7)	35.18 ± 9.81 (-51 ± 15)	42.22 ± 18.22 (-70 ± 34)	Inconclusive inhibitor	Inactive	26.21 ± 1.77 (66 ± 16)	k31.25
Phenoxyethyl isobutyrate (103-60-6)	31.85 ± 3.66 (-60 ± 17)	36.03 ± 6.73 (-46 ± 10)	38.47 ± 2.51 (-107 ± 4)	Inactive	22.59 ± 9.82 (56 ± 9)	k31.26
Phenoxyethyl propionate (23495-12-7)	55.48 ± 13.48 (-55 ± 5)	Inconclusive	Inconclusive inhibitor	Inactive	47.07 ± 15.18 (65 ± 18)	k31.26
Ecopipam (112108-01-7)	Inactive	Inactive	Inactive	0.01 ± 0.00 (-100 ± 2)	1.89 ± 0.26 (95 ± 11)	k32.1
Terbutryn (886-50-0)	7.74 ± 1.32 (-100 ± 2)	Inconclusive activator	39.58 ± 16.97 (-107 ± 17)	Inactive	11.52 ± 4.24 (40 ± 5)	k32.5
Prometryn (7287-19-6)	17.33 ± 2.95 (-101 ± 6)	58.23 ± 18.75 (-39 ± 12)	70.98 ± 0.00 (-124 ± 72)	Inactive	29.09 ± 8.11 (59 ± 7)	k32.5
Ametryn (834-12-8)	9.81 ± 1.67 (-98 ± 0)	20.79 ± 8.70 (55 ± 11)	Inconclusive inhibitor	Inactive	29.20 ± 11.44 (71 ± 5)	k32.5
Simetryn (1014-70-6)	8.11 ± 1.85 (-96 ± 2)	Inconclusive activator	Inconclusive inhibitor	Inactive	46.25 ± 14.89 (74 ± 15)	k32.5
Secbumeton (26259-45-0)	26.21 ± 1.77 (-108 ± 10)	43.54 ± 7.42 (35 ± 6)	26.37 ± 15.94 (-107 ± 33)	Inactive	Inactive	k32.5
Simazine (122-34-9)	7.90 ± 0.75 (-66 ± 13)	5.09 ± 1.73 (47 ± 12)	Inactive	Inconclusive inhibitor	Inactive	k32.5
Atraton (1610-17-9)	28.38 ± 3.26 (-99 ± 4)	38.47 ± 2.51 (53 ± 4)	32.11 ± 6.00 (-71 ± 8)	Inactive	Inconclusive inhibitor	k32.5
1,4-Dichlorophthalazine (4752-10-7)	9.06 ± 2.07 (-97 ± 2)	Inactive	Inactive	Inconclusive inhibitor	5.51 ± 1.38 (86 ± 7)	k32.13
1,2-Bis(phenylthio)ethane (622-20-8)	29.17 ± 1.97 (-98 ± 10)	31.45 ± 0.00 (-75 ± 11)	3.06 ± 0.52 (-141 ± 15)	56.14 ± 18.47 (-61 ± 28)	8.36 ± 1.89 (44 ± 13)	k32.14
1,2-Benzisothiazolin-3-one (2634-33-5)	31.71 ± 0.00 (-98 ± 7)	34.28 ± 2.23 (-79 ± 7)	2.38 ± 0.54 (161 ± 25)	11.30 ± 1.30 (54 ± 3)	Inconclusive inhibitor	k32.16
Tribromoacetaldehyde (115-17-3)	29.58 ± 5.32 (-94 ± 5)	18.35 ± 5.91 (-102 ± 4)	53.33 ± 30.95 (-134 ± 4)	Inconclusive inhibitor	10.20 ± 6.21 (67 ± 12)	k32.20
2-Ethylhexanal (123-05-7)	Inactive	Inactive	Inactive	Inactive	45.14 ± 18.97 (35 ± 4)	k32.20
2-Methylundecanal (110-41-8)	74.18 ± 9.46 (-38 ± 5)	65.14 ± 18.15 (-89 ± 13)	Inconclusive inhibitor	Inactive	87.34 ± 3.50 (57 ± 15)	k32.20
Tri-allate (2303-17-5)	Inconclusive inhibitor	33.00 ± 2.23 (-89 ± 25)	10.31 ± 5.44 (-127 ± 20)	Inactive	2.47 ± 0.62 (73 ± 9)	k32.21
Cycloate (1134-23-2)	Inactive	Inconclusive inhibitor	Inconclusive inhibitor	Inactive	31.71 ± 0.00 (64 ± 8)	k32.21
Dimethyl decanedioate (106-79-6)	40.11 ± 0.00 (-60 ± 4)	50.52 ± 18.02 (-55 ± 10)	64.49 ± 24.86 (-97 ± 13)	Inactive	38.83 ± 5.34 (97 ± 34)	k32.24
Dimethyl nonanedioate (1732-10-1)	40.07 ± 14.59 (-50 ± 15)	Inconclusive inhibitor	Inconclusive inhibitor	Inconclusive inhibitor	58.05 ± 16.17 (47 ± 9)	k32.24
Acetyltriethyl citrate (77-89-4)	Inconclusive inhibitor	30.56 ± 1.99 (-89 ± 5)	18.12 ± 11.84 (-165 ± 73)	Inactive	43.51 ± 17.21 (57 ± 8)	k32.25
Flunarizine (52468-60-7)	Inconclusive inhibitor	14.93 ± 0.97 (-79 ± 4)	Inactive	3.03 ± 0.76 (-103 ± 6)	4.21 ± 0.27 (66 ± 9)	k33.1
Ethirimol (23947-60-6)	31.11 ± 11.70 (-59 ± 4)	Inactive	Inconclusive inhibitor	Inactive	31.83 ± 10.47 (36 ± 1)	k33.5
Hydroflumethiazide (135-09-1)	Inactive	33.57 ± 4.62 (76 ± 29)	20.64 ± 4.65 (-91 ± 14)	Inactive	Inactive	k33.6
Nickelocene (1271-28-9)	Inactive	92.84 ± 6.28 (-63 ± 16)	60.43 ± 30.82 (42 ± 36)	Inactive	Inconclusive inhibitor	k33.13
Benzyl sulfide (538-74-9)	27.29 ± 3.76 (-86 ± 3)	29.84 ± 6.73 (-73 ± 5)	5.94 ± 3.68 (-133 ± 10)	61.94 ± 15.47 (-36 ± 2)	7.50 ± 4.90 (51 ± 6)	k33.15
Ethoprop (13194-48-4)	31.93 ± 5.44 (-86 ± 4)	37.02 ± 4.25 (-69 ± 7)	19.97 ± 1.30 (-128 ± 14)	42.70 ± 13.75 (-78 ± 12)	15.48 ± 5.80 (42 ± 5)	k33.16
Bis(2-ethylhexyl) phosphate (298-07-7)	82.88 ± 5.61 (-48 ± 12)	16.54 ± 1.12 (-107 ± 3)	40.62 ± 9.29 (-116 ± 22)	56.63 ± 6.51 (-76 ± 13)	37.63 ± 17.82 (120 ± 32)	k33.16
Monotridecyl phosphate (5116-94-9)	65.14 ± 18.15 (-56 ± 10)	56.74 ± 24.67 (-89 ± 44)	45.51 ± 29.74 (-106 ± 2)	Inactive	89.36 ± 0.00 (67 ± 37)	k33.16
1-Octanesulfonyl chloride (7795-95-1)	Inactive	28.66 ± 3.29 (-79 ± 11)	Inconclusive inhibitor	Inconclusive inhibitor	22.90 ± 12.90 (58 ± 11)	k33.18
Diphenylsulfone (127-63-9)	Inactive	7.39 ± 0.50 (129 ± 18)	41.07 ± 19.29 (-81 ± 9)	Inactive	28.44 ± 12.36 (69 ± 28)	k33.18
Pentylcinnamaldehyde (122-40-7)	29.09 ± 8.11 (-102 ± 7)	37.02 ± 2.51 (-65 ± 7)	30.21 ± 8.90 (-131 ± 39)	49.45 ± 12.01 (-36 ± 2)	12.38 ± 7.12 (113 ± 8)	k33.20
2-Benzylideneoctanal (101-86-0)	13.80 ± 7.51 (-104 ± 19)	31.11 ± 11.70 (-66 ± 22)	25.63 ± 5.86 (-112 ± 33)	Inactive	7.81 ± 2.94 (160 ± 23)	k33.20
1-Dodecyl-2-pyrrolidinone (2687-96-9)	29.67 ± 5.34 (-75 ± 3)	37.89 ± 10.71 (-87 ± 23)	Inconclusive inhibitor	Inactive	9.84 ± 2.46 (37 ± 6)	k33.22
Ethyl 4-(2,6-dichloro-5-fluoropyridin-3-yl)-3-oxobutanoate (96568-04-6)	65.10 ± 7.48 (-42 ± 6)	46.28 ± 38.18 (-29 ± 4)	Inconclusive inhibitor	Inactive	49.05 ± 14.45 (91 ± 14)	k33.24
Methyl dihydrojasmonate (24851-98-7)	27.23 ± 1.77 (-101 ± 3)	28.38 ± 3.26 (-102 ± 6)	2.53 ± 0.92 (-124 ± 9)	Inconclusive inhibitor	8.73 ± 1.84 (36 ± 17)	k33.24
Bolandiol dipropionate (1986-53-4)	Inconclusive inhibitor	15.49 ± 0.00 (-59 ± 20)	Inactive	Inactive	10.62 ± 1.46 (453 ± 33)	k33.25
Diethylstilbestrol dipropionate (130-80-3)	Inactive	21.23 ± 1.73 (-49 ± 18)	Inactive	Inactive	22.85 ± 2.16 (226 ± 18)	k33.26
SB413217A (NOCAS_47325)	Inactive	Inconclusive inhibitor	Inactive	Inactive	2.72 ± 1.14 (42 ± 6)	k34.2
1-(3-Chlorophenyl)-4-(3-chloropropyl)piperazine hydrochloride (52605-52-4)	16.12 ± 1.09 (-77 ± 4)	16.75 ± 1.09 (-48 ± 5)	8.86 ± 2.03 (-125 ± 5)	0.79 ± 0.18 (-96 ± 4)	15.49 ± 0.00 (111 ± 12)	k34.3
N-(1-Ethylpropyl)-3,4-xylidine (56038-89-2)	11.57 ± 6.10 (-98 ± 16)	33.56 ± 7.57 (-38 ± 16)	10.71 ± 8.12 (-115 ± 3)	Inconclusive inhibitor	1.45 ± 0.57 (74 ± 13)	k34.8
O,O-Diethyl chlorothiophosphate (2524-04-1)	35.08 ± 0.00 (-81 ± 2)	12.18 ± 4.95 (-106 ± 3)	27.56 ± 7.68 (-167 ± 11)	28.22 ± 5.27 (-48 ± 7)	7.00 ± 0.00 (49 ± 8)	k34.15
Sodium 1-octanesulfonate (5324-84-5)	Inactive	44.10 ± 11.01 (-58 ± 2)	Inactive	Inactive	33.10 ± 2.24 (55 ± 2)	k34.17
Sodium octyl sulfate (142-31-4)	68.41 ± 4.46 (-39 ± 5)	30.56 ± 1.99 (-101 ± 3)	52.27 ± 17.79 (-83 ± 24)	Inactive	62.56 ± 17.44 (51 ± 2)	k34.17
Sodium decyl sulfate (142-87-0)	Inactive	38.52 ± 5.30 (-83 ± 6)	Inactive	Inconclusive inhibitor	85.84 ± 5.59 (87 ± 4)	k34.17
Carboplatin (41575-94-4)	15.56 ± 1.79 (-101 ± 5)	9.46 ± 1.30 (-102 ± 7)	17.69 ± 4.05 (-153 ± 28)	28.66 ± 1.94 (-66 ± 15)	31.33 ± 6.56 (39 ± 7)	k34.19
Ethynodiol diacetate (297-76-7)	Inactive	13.30 ± 0.87 (-97 ± 5)	23.66 ± 1.54 (-145 ± 12)	Inactive	3.91 ± 0.45 (370 ± 9)	k34.26
Dehydropregnenolone acetate (979-02-2)	Inactive	Inactive	Inactive	Inactive	4.44 ± 1.02 (228 ± 51)	k34.26
Dehydroepiandrosterone acetate (853-23-6)	Inconclusive inhibitor	28.37 ± 9.33 (-102 ± 8)	28.37 ± 9.33 (-118 ± 13)	Inactive	6.03 ± 1.77 (223 ± 58)	k34.26
Fananserin (127625-29-0)	15.49 ± 0.00 (-63 ± 6)	0.70 ± 0.16 (71 ± 2)	Inconclusive inhibitor	23.63 ± 19.12 (-84 ± 11)	24.65 ± 2.83 (-59 ± 3)	k35.2
Amperozide hydrochloride (75529-73-6)	Inactive	13.54 ± 5.09 (-28 ± 4)	Inactive	5.85 ± 1.65 (-96 ± 6)	4.98 ± 1.14 (90 ± 6)	k35.2
Azaperone (1649-18-9)	Inactive	5.25 ± 2.36 (-93 ± 13)	32.71 ± 7.38 (-88 ± 7)	12.36 ± 1.42 (-106 ± 8)	5.97 ± 0.82 (146 ± 15)	k35.2
Aripiprazole (129722-12-9)	Inactive	19.57 ± 7.13 (-78 ± 19)	Inconclusive inhibitor	5.85 ± 1.65 (-85 ± 4)	3.37 ± 0.57 (117 ± 27)	k35.3
Tetramethylthiuram monosulfide (97-74-5)	41.91 ± 7.54 (-79 ± 9)	24.26 ± 7.95 (-87 ± 15)	22.76 ± 4.76 (-120 ± 12)	Inconclusive inhibitor	27.62 ± 1.11 (78 ± 7)	k35.18
Mancozeb (8018-01-7)	14.93 ± 0.97 (-84 ± 1)	3.48 ± 0.40 (-98 ± 2)	4.72 ± 0.31 (-131 ± 10)	Inconclusive inhibitor	5.17 ± 1.93 (44 ± 1)	k35.18
Promecarb (2631-37-0)	26.92 ± 7.93 (-93 ± 5)	Inactive	42.19 ± 26.12 (-140 ± 26)	58.05 ± 16.17 (-67 ± 7)	25.30 ± 2.91 (39 ± 2)	k35.20
Isoprocarb (2631-40-5)	35.57 ± 0.00 (-62 ± 9)	Inconclusive inhibitor	63.51 ± 20.89 (-131 ± 73)	Inactive	49.32 ± 12.32 (55 ± 14)	k35.20
2-Octen-1-ylsuccinic anhydride (42482-06-4)	31.85 ± 3.66 (-99 ± 4)	Inactive	54.95 ± 29.88 (-82 ± 15)	Inactive	31.85 ± 3.66 (85 ± 14)	k35.23
Dihydro-3-(tetrapropenyl)- 2,5-furandione (26544-38-7)	Inactive	56.43 ± 0.00 (-102 ± 15)	Inconclusive inhibitor	29.03 ± 9.29 (-70 ± 40)	46.29 ± 14.90 (126 ± 8)	k35.23
(2-Dodecenyl)succinic anhydride (19780-11-1)	Inactive	47.70 ± 13.48 (-91 ± 16)	Inconclusive inhibitor	34.58 ± 5.89 (-64 ± 17)	53.53 ± 23.86 (127 ± 29)	k35.23
3-(Dodecenyl)dihydro-2,5-furandione (25377-73-5)	Inconclusive inhibitor	53.33 ± 19.96 (-112 ± 11)	44.79 ± 26.73 (-129 ± 13)	Inconclusive inhibitor	67.50 ± 5.49 (118 ± 79)	k35.23
Imatinib (220127-57-1)	Inactive	Inactive	Inactive	Inactive	0.70 ± 0.13 (80 ± 10)	k36.5
Oxatomide (60607-34-3)	Inactive	25.27 ± 7.04 (-69 ± 10)	Inconclusive inhibitor	0.62 ± 0.12 (-105 ± 3)	1.39 ± 0.16 (164 ± 14)	k36.5
Benzyldimethyltetradecylammonium chloride dihydrate (147228-81-7)	Inactive	40.66 ± 5.18 (-46 ± 8)	Inactive	2.01 ± 0.84 (-107 ± 5)	11.32 ± 3.65 (50 ± 16)	k36.15
Quaternary ammonium compounds, benzyl-C12-18-alkyldimethyl, chlorides (68391-01-5)	Inconclusive inhibitor	Inconclusive inhibitor	48.48 ± 13.70 (-105 ± 25)	1.22 ± 0.36 (-105 ± 4)	28.59 ± 37.71 (37 ± 5)	k36.15
Drospirenone (67392-87-4)	Inactive	26.39 ± 7.81 (-49 ± 10)	1.17 ± 0.35 (-130 ± 6)	Inactive	2.28 ± 0.15 (122 ± 1)	k36.26
Canrenone (976-71-6)	Inconclusive inhibitor	32.16 ± 2.18 (-48 ± 6)	1.67 ± 0.55 (-123 ± 10)	Inactive	3.48 ± 0.40 (138 ± 7)	k36.26
Testosterone propionate (57-85-2)	Inactive	30.90 ± 0.00 (-107 ± 8)	26.04 ± 2.12 (-124 ± 55)	Inactive	4.21 ± 0.27 (140 ± 8)	k36.26
Nandrolone cyclohexylpropionate (912-57-2)	26.77 ± 4.56 (-44 ± 5)	17.45 ± 2.01 (-53 ± 10)	Inconclusive inhibitor	Inactive	4.56 ± 0.58 (141 ± 21)	k36.26
Cridanimod (38609-97-1)	5.88 ± 2.45 (-94 ± 13)	14.12 ± 7.55 (85 ± 30)	Inactive	Inactive	Inactive	k37.3
Zanapezil fumerate (263248-42-6)	Inconclusive inhibitor	Inconclusive inhibitor	Inactive	7.12 ± 1.98 (-99 ± 10)	3.40 ± 0.85 (350 ± 22)	k37.7
Naftifine hydrochloride (65473-14-5)	12.49 ± 0.32 (-84 ± 14)	12.46 ± 2.33 (-61 ± 10)	5.52 ± 2.01 (-152 ± 61)	1.06 ± 0.15 (-104 ± 2)	12.36 ± 1.42 (53 ± 5)	k37.8
Butam (35256-85-0)	32.64 ± 9.10 (-49 ± 12)	34.28 ± 2.23 (-65 ± 14)	15.08 ± 4.26 (-122 ± 23)	Inactive	9.61 ± 2.84 (53 ± 5)	k37.8
Tetraiodoethene (513-92-8)	13.04 ± 4.20 (-89 ± 2)	3.57 ± 0.41 (-104 ± 2)	9.09 ± 2.08 (-106 ± 30)	Inactive	19.45 ± 3.31 (42 ± 2)	k37.13
Guggulsterone E (39025-24-6)	Inconclusive inhibitor	19.57 ± 10.70 (-91 ± 30)	4.67 ± 0.60 (-136 ± 7)	Inactive	1.82 ± 0.97 (294 ± 7)	k37.26
Progesterone (57-83-0)	29.91 ± 6.75 (-66 ± 12)	26.45 ± 4.76 (-105 ± 5)	4.06 ± 0.93 (-139 ± 8)	47.70 ± 13.48 (-58 ± 7)	2.35 ± 0.30 (149 ± 25)	k37.26
Etienic acid (302-97-6)	Inactive	21.18 ± 2.91 (-45 ± 1)	Inactive	Inactive	20.76 ± 5.87 (50 ± 6)	k37.26
Guggulsterone Z (39025-23-5)	Inactive	24.79 ± 8.15 (-82 ± 8)	6.83 ± 1.71 (-136 ± 10)	Inactive	3.80 ± 1.50 (121 ± 21)	k37.26
Dydrogesterone (152-62-5)	Inactive	32.45 ± 5.84 (-65 ± 15)	5.49 ± 4.74 (-119 ± 17)	Inconclusive inhibitor	4.36 ± 0.00 (222 ± 28)	k37.26
Exemestane (107868-30-4)	Inactive	Inactive	Inconclusive inhibitor	Inconclusive inhibitor	4.82 ± 1.17 (63 ± 5)	k37.26
4-Androstene-3,17-dione (63-05-8)	Inactive	71.89 ± 13.43 (-38 ± 13)	33.29 ± 5.99 (-118 ± 14)	Inconclusive inhibitor	8.36 ± 1.50 (75 ± 7)	k37.26
Roxindole (112192-04-8)	22.43 ± 14.67 (-38 ± 7)	21.25 ± 8.41 (-92 ± 18)	Inactive	0.37 ± 0.12 (-100 ± 2)	1.91 ± 0.48 (802 ± 30)	k38.4
Indoramin hydrochloride (38821-52-2)	Inactive	Inactive	Inactive	4.31 ± 2.05 (-100 ± 16)	15.56 ± 1.79 (643 ± 33)	k38.4
Cinnarizine (298-57-7)	Inconclusive inhibitor	15.49 ± 0.00 (-81 ± 5)	Inactive	4.72 ± 0.31 (-93 ± 10)	5.67 ± 1.83 (221 ± 23)	k38.7
Alverine citrate (5560-59-8)	9.92 ± 3.45 (-93 ± 19)	Inactive	7.04 ± 1.61 (-90 ± 11)	0.87 ± 0.00 (-101 ± 1)	14.43 ± 1.84 (65 ± 11)	k38.11
Thiocyclam oxalate (31895-22-4)	60.97 ± 3.97 (-73 ± 14)	28.26 ± 0.00 (-105 ± 6)	38.47 ± 2.51 (-141 ± 5)	38.47 ± 2.51 (-75 ± 7)	33.00 ± 2.23 (48 ± 3)	k38.11
3,3,4,4-Tetrachlorotetrahydrothiophene 1,1-dioxide (3737-41-5)	31.20 ± 7.58 (-77 ± 17)	27.47 ± 4.68 (-105 ± 13)	60.44 ± 27.12 (-133 ± 8)	48.82 ± 19.31 (49 ± 11)	30.82 ± 5.25 (-70 ± 10)	k38.13
Lindane (58-89-9)	Inactive	43.16 ± 2.81 (-42 ± 5)	35.72 ± 11.75 (154 ± 3)	Inconclusive inhibitor	2.08 ± 0.14 (-71 ± 5)	k38.15
4-(2-Methylbutan-2-yl)cyclohexanol (5349-51-9)	Inconclusive inhibitor	Inactive	Inactive	Inactive	9.66 ± 3.16 (69 ± 14)	k38.17
Pregnenolone carbonitrile (1434-54-4)	Inactive	Inconclusive inhibitor	Inactive	Inactive	2.22 ± 0.82 (68 ± 24)	k38.24
17-Methyltestosterone (58-18-4)	Inactive	32.71 ± 7.38 (-41 ± 10)	Inactive	Inactive	3.22 ± 0.22 (42 ± 3)	k38.25
Cyproterone acetate (427-51-0)	Inactive	14.99 ± 2.06 (-87 ± 19)	Inconclusive inhibitor	Inactive	1.87 ± 1.09 (149 ± 17)	k38.26
Chlormadinone acetate (302-22-7)	Inactive	14.93 ± 0.97 (-98 ± 3)	5.67 ± 1.83 (-116 ± 10)	Inactive	2.05 ± 0.37 (87 ± 13)	k38.26
Megestrol acetate (595-33-5)	Inactive	8.11 ± 1.03 (-81 ± 1)	7.20 ± 0.49 (-107 ± 18)	Inactive	2.16 ± 0.60 (74 ± 3)	k38.26
Deoxycorticosterone acetate (56-47-3)	Inactive	5.67 ± 1.83 (-93 ± 7)	8.43 ± 1.16 (-98 ± 21)	Inconclusive inhibitor	4.07 ± 0.52 (540 ± 14)	k38.26
Melengestrol acetate (2919-66-6)	Inactive	16.75 ± 1.09 (-77 ± 1)	20.33 ± 16.14 (-85 ± 17)	Inactive	4.92 ± 0.57 (213 ± 13)	k38.26
SAR102779 (NOCAS_47387)	Inactive	11.29 ± 4.03 (-108 ± 13)	7.15 ± 0.82 (-139 ± 18)	27.31 ± 1.78 (-98 ± 3)	22.91 ± 5.24 (38 ± 8)	k39.1
AMI-193 (510-74-7)	Inactive	Inactive	Inconclusive inhibitor	0.60 ± 0.33 (-90 ± 18)	4.72 ± 0.31 (133 ± 10)	k39.2
Pimozide (2062-78-4)	Inactive	16.12 ± 1.09 (-67 ± 3)	Inconclusive inhibitor	3.75 ± 0.24 (-106 ± 3)	3.18 ± 0.89 (576 ± 9)	k39.3
Ethyl 4-(5-chloro-2,3-dihydro-2-oxo-1h-benzimidazol-2-yl)piperidine-1-carboxylate (53786-46-2)	22.59 ± 7.27 (-50 ± 20)	9.24 ± 5.36 (-83 ± 87)	16.60 ± 7.45 (-121 ± 18)	Inactive	6.72 ± 1.15 (99 ± 13)	k39.3
Thenalidine (86-12-4)	Inactive	Inactive	Inconclusive inhibitor	0.53 ± 0.09 (-97 ± 8)	22.26 ± 5.09 (38 ± 7)	k39.7
Ketotifen (34580-13-7)	Inactive	Inactive	37.49 ± 2.44 (-101 ± 13)	2.20 ± 0.25 (-105 ± 4)	26.53 ± 8.69 (36 ± 2)	k39.7
Pizotifen (15574-96-6)	Inactive	Inactive	8.71 ± 0.00 (-144 ± 6)	0.96 ± 0.24 (-105 ± 2)	29.78 ± 1.94 (72 ± 13)	k39.7
Cyproheptadine hydrochloride (129-03-3)	Inactive	Inactive	21.53 ± 5.23 (-121 ± 10)	2.67 ± 0.37 (-106 ± 2)	32.16 ± 2.18 (53 ± 12)	k39.7
Eprazinone dihydrochloride (10402-53-6)	Inactive	11.49 ± 3.40 (-45 ± 4)	Inactive	0.20 ± 0.01 (-105 ± 3)	15.16 ± 1.74 (64 ± 2)	k39.9
Pentabromoethane (75-95-6)	33.21 ± 2.25 (-89 ± 2)	22.68 ± 8.26 (-116 ± 9)	48.56 ± 28.35 (-125 ± 44)	Inconclusive inhibitor	16.10 ± 11.05 (91 ± 10)	k39.13
1-(Bromomethyl)-3-phenoxybenzene (51632-16-7)	41.54 ± 2.81 (-66 ± 8)	82.88 ± 5.61 (-93 ± 13)	19.89 ± 11.87 (-140 ± 30)	50.26 ± 25.44 (-90 ± 16)	79.99 ± 9.19 (73 ± 15)	k39.13
1,2-Dibromo-2,4-dicyanobutane (35691-65-7)	14.58 ± 4.06 (-96 ± 11)	8.43 ± 1.90 (-97 ± 4)	11.45 ± 2.62 (-121 ± 7)	Inconclusive inhibitor	9.92 ± 2.76 (89 ± 28)	k39.13
3-Phenoxybenzenemethanol (13826-35-2)	38.47 ± 2.51 (-54 ± 3)	55.76 ± 15.54 (-61 ± 2)	24.72 ± 6.17 (-176 ± 28)	Inconclusive inhibitor	64.40 ± 6.09 (120 ± 31)	k39.19
Methandrostenolone (72-63-9)	Inactive	34.67 ± 0.00 (-41 ± 5)	Inactive	Inactive	2.65 ± 0.17 (65 ± 3)	k39.25
17alpha-Hydroxyprogesterone (68-96-2)	Inactive	18.44 ± 8.04 (-46 ± 15)	0.98 ± 0.00 (-125 ± 7)	Inactive	2.77 ± 0.32 (44 ± 2)	k39.26
21-Hydroxyprogesterone (64-85-7)	21.26 ± 6.83 (-55 ± 14)	25.90 ± 9.70 (-58 ± 7)	8.71 ± 0.00 (-119 ± 3)	Inactive	4.08 ± 0.73 (93 ± 29)	k39.26
Trifluperidol hydrochloride (2062-77-3)	Inactive	Inactive	Inactive	0.35 ± 0.00 (-102 ± 4)	11.41 ± 0.77 (37 ± 5)	k40.1
Penfluridol (26864-56-2)	29.92 ± 4.12 (-45 ± 8)	10.26 ± 1.85 (-100 ± 3)	16.56 ± 4.88 (-156 ± 19)	5.85 ± 1.65 (-113 ± 4)	2.39 ± 0.41 (474 ± 54)	k40.1
Bromperidol (10457-90-6)	Inactive	Inactive	Inactive	Inconclusive inhibitor	4.92 ± 0.57 (318 ± 25)	k40.1
Loperamide hydrochloride (53179-11-6)	Inactive	Inconclusive inhibitor	40.48 ± 2.74 (-86 ± 13)	9.91 ± 2.07 (-108 ± 3)	5.43 ± 1.51 (122 ± 13)	k40.1
Haloperidol (52-86-8)	Inactive	Inactive	Inactive	3.77 ± 0.52 (-108 ± 6)	9.46 ± 1.30 (270 ± 10)	k40.1
Dyclonine hydrochloride (536-43-6)	Inconclusive inhibitor	14.49 ± 2.61 (-54 ± 8)	Inconclusive inhibitor	6.92 ± 2.47 (-109 ± 15)	15.49 ± 0.00 (73 ± 8)	k40.2
Besonprodil (253450-09-8)	Inactive	6.44 ± 1.47 (51 ± 7)	50.89 ± 9.51 (-102 ± 25)	33.00 ± 2.23 (-100 ± 4)	21.55 ± 12.58 (-48 ± 2)	k40.2
Ebastine (90729-43-4)	Inconclusive inhibitor	14.99 ± 2.06 (-78 ± 4)	20.64 ± 4.65 (-110 ± 13)	17.00 ± 6.92 (-56 ± 19)	8.15 ± 1.47 (168 ± 6)	k40.2
Pimethixene maleate (13187-06-9)	Inactive	Inactive	21.67 ± 14.94 (-110 ± 16)	3.22 ± 0.22 (-102 ± 7)	16.12 ± 1.09 (201 ± 5)	k40.6
Chlorinated paraffins:C12, 60% chlorine (NOCAS_24824)	33.00 ± 2.23 (-68 ± 1)	8.29 ± 0.56 (-99 ± 1)	1.51 ± 0.43 (-138 ± 7)	31.85 ± 3.66 (-74 ± 7)	20.79 ± 12.83 (127 ± 40)	k40.13
Chlorowax 500C (NOCAS_33326)	4.65 ± 2.70 (-57 ± 21)	1.33 ± 0.09 (-76 ± 10)	2.01 ± 0.96 (-106 ± 10)	Inconclusive inhibitor	4.96 ± 1.91 (42 ± 4)	k40.13
1,4-Bis(trichloromethyl)benzene (68-36-0)	5.66 ± 1.19 (-98 ± 3)	34.24 ± 5.83 (-69 ± 17)	Inconclusive inhibitor	58.62 ± 10.55 (-58 ± 8)	45.93 ± 21.87 (54 ± 15)	k40.13
alpha-Amylcinnamyl alcohol (101-85-9)	3.72 ± 0.84 (-101 ± 3)	36.58 ± 2.48 (-108 ± 6)	1.66 ± 0.37 (-153 ± 15)	Inconclusive inhibitor	13.73 ± 3.43 (94 ± 1)	k40.17
4-Methyl-1-phenyl-2-pentanol (7779-78-4)	37.02 ± 2.51 (-53 ± 3)	Inconclusive inhibitor	37.00 ± 29.43 (-113 ± 20)	Inactive	34.28 ± 9.49 (63 ± 6)	k40.18
3-Methyl-5-phenylpentan-1-ol (55066-48-3)	28.62 ± 5.35 (-81 ± 2)	38.64 ± 5.32 (-53 ± 4)	11.58 ± 5.44 (-146 ± 28)	Inactive	38.47 ± 2.51 (45 ± 2)	k40.18
Hecogenin (467-55-0)	Inactive	Inactive	Inactive	Inactive	0.98 ± 0.11 (44 ± 9)	k40.24
Ganaxolone (38398-32-2)	25.27 ± 7.04 (-41 ± 4)	Inactive	Inactive	Inactive	3.37 ± 0.57 (42 ± 4)	k40.24
1-(2-Phenylethyl)-4-phenyl-4-acetoxypiperidine (64-52-8)	Inactive	53.16 ± 17.12 (-36 ± 6)	36.60 ± 4.21 (-106 ± 12)	0.57 ± 0.14 (-105 ± 2)	40.89 ± 0.00 (145 ± 9)	k41.2
Mosapramine (89419-40-9)	Inactive	Inconclusive inhibitor	Inconclusive inhibitor	6.53 ± 1.47 (-114 ± 3)	6.79 ± 1.70 (72 ± 1)	k41.8
Xaliproden hydrochloride (90494-79-4)	28.62 ± 14.29 (-37 ± 3)	22.52 ± 6.28 (29 ± 5)	Inactive	0.28 ± 0.18 (-100 ± 3)	19.77 ± 4.14 (120 ± 18)	k41.11
3-Trifluoromethyl-4-nitroanilide (393-11-3)	8.83 ± 1.85 (-98 ± 8)	39.07 ± 4.49 (-33 ± 5)	12.86 ± 1.64 (699 ± 78)	Inactive	Inactive	k41.12
Clomethiazole (533-45-9)	Inactive	Inactive	Inactive	Inactive	27.10 ± 6.58 (41 ± 0)	k41.15
Deflazacort (14484-47-0)	Inactive	60.94 ± 19.96 (-50 ± 7)	Inactive	Inactive	13.25 ± 2.38 (139 ± 9)	k41.26
Terfenadine (50679-08-8)	Inactive	Inactive	Inactive	1.27 ± 0.35 (-71 ± 10)	19.00 ± 10.33 (119 ± 67)	k42.3
Piperacetazine (3819-00-9)	30.14 ± 9.25 (-54 ± 23)	Inactive	Inactive	0.53 ± 0.09 (-105 ± 0)	13.15 ± 3.87 (77 ± 13)	k42.6
PFHS-K (3871-99-6)	Inactive	1.08 ± 0.36 (-103 ± 12)	Inconclusive inhibitor	Inactive	62.06 ± 23.35 (69 ± 13)	k42.12
2-(Trifluoromethoxy)benzenesulfonamide (37526-59-3)	51.89 ± 16.71 (-34 ± 4)	62.06 ± 23.35 (69 ± 2)	Inconclusive inhibitor	Inactive	Inactive	k42.13
Bronopol (52-51-7)	14.22 ± 4.68 (-99 ± 8)	4.61 ± 1.28 (-97 ± 6)	5.81 ± 1.62 (-141 ± 2)	Inactive	5.19 ± 2.17 (99 ± 11)	k42.16
3-Bromo-2,2-bis(bromomethyl)propanol (1522-92-5)	Inactive	40.49 ± 9.26 (-27 ± 3)	38.34 ± 2.50 (366 ± 44)	Inactive	Inactive	k42.16
Triethanolamine Laurate (2224-49-9)	Inconclusive inhibitor	115.44 ± 13.27 (-86 ± 8)	134.77 ± 17.18 (-95 ± 8)	Inactive	89.16 ± 34.38 (113 ± 45)	k42.18
Diflorasone diacetate (33564-31-7)	Inactive	19.00 ± 11.18 (-46 ± 16)	Inconclusive activator	Inactive	4.74 ± 0.65 (303 ± 14)	k42.26
delta-Hexachlorocyclohexane (319-86-8)	35.73 ± 4.11 (-54 ± 11)	25.63 ± 5.86 (-100 ± 4)	2.27 ± 1.17 (-121 ± 9)	48.82 ± 19.31 (-79 ± 8)	0.80 ± 0.29 (-86 ± 3)
Fluopicolide (239110-15-7)	33.00 ± 2.23 (-87 ± 2)	4.13 ± 1.97 (66 ± 17)	18.55 ± 1.26 (-150 ± 16)	6.57 ± 4.29 (-78 ± 7)	12.63 ± 6.39 (-72 ± 17)
Triphenylsilanol (791-31-1)	Inconclusive inhibitor	0.53 ± 0.12 (-107 ± 2)	0.57 ± 0.21 (-135 ± 12)	Inactive	13.71 ± 1.89 (172 ± 26)
1-Chloroanthraquinone (82-44-0)	0.05 ± 0.01 (-94 ± 4)	12.59 ± 2.84 (-56 ± 15)	13.88 ± 4.72 (-67 ± 21)	Inactive	2.37 ± 0.85 (49 ± 5)
o,p'-DDE (3424-82-6)	Inactive	21.01 ± 3.78 (-81 ± 4)	6.84 ± 0.45 (-133 ± 31)	Inactive	22.95 ± 15.70 (44 ± 9)
o-Terphenyl (84-15-1)	2.91 ± 0.81 (-103 ± 1)	26.45 ± 4.76 (-71 ± 12)	15.95 ± 5.25 (-151 ± 14)	Inactive	24.72 ± 6.17 (184 ± 8)
2,2',3,4',5,5',6-Heptachloro-1,1'-biphenyl (52663-68-0)	Inactive	Inactive	Inconclusive activator	Inactive	24.94 ± 16.30 (34 ± 3)
NTP Mix12 AR1 8-EQC (NOCAS_49505)	31.04 ± 3.57 (-50 ± 9)	Inactive	Inconclusive inhibitor	Inactive	25.98 ± 5.86 (54 ± 12)
4',5'-Dibromofluorescein (596-03-2)	Inconclusive inhibitor	46.25 ± 14.89 (-89 ± 6)	53.66 ± 31.19 (-88 ± 21)	Inactive	27.23 ± 1.77 (37 ± 4)
Benzyltriphenylphosphonium chloride (1100-88-5)	Inactive	Inactive	Inactive	0.18 ± 0.08 (-96 ± 3)	29.91 ± 6.75 (280 ± 11)
4-Chlorobenzophenone (134-85-0)	3.84 ± 1.26 (-98 ± 4)	50.04 ± 29.83 (-63 ± 14)	14.74 ± 1.00 (-104 ± 9)	Inconclusive inhibitor	35.57 ± 0.00 (218 ± 44)
Arsenobetaine (64436-13-1)	Inactive	Inactive	Inactive	Inactive	47.70 ± 13.48 (62 ± 26)
Metalaxyl-M (70630-17-0)	47.70 ± 13.48 (-41 ± 4)	Inactive	Inconclusive inhibitor	Inactive	47.70 ± 13.48 (67 ± 15)
NTP Mix90 ER AR1 18-EQP (NOCAS_49545)	26.39 ± 7.81 (-48 ± 4)	18.51 ± 5.23 (-59 ± 5)	8.43 ± 1.16 (-139 ± 18)	Inconclusive inhibitor	5.85 ± 1.65 (50 ± 13)
NTP Mix29 AR2 5-EQP-HF (NOCAS_49560)	13.86 ± 1.59 (-93 ± 8)	18.08 ± 1.22 (-60 ± 5)	9.10 ± 1.16 (-115 ± 5)	Inconclusive inhibitor	5.85 ± 1.65 (73 ± 12)
NTP Mix83 ER AR1 18-EQC (NOCAS_49538)	Inactive	27.65 ± 9.09 (-45 ± 9)	10.06 ± 2.80 (-120 ± 10)	Inactive	6.05 ± 1.51 (73 ± 8)
NTP Mix89 ER AR1 18-EQP (NOCAS_49544)	21.88 ± 7.81 (-44 ± 2)	17.38 ± 0.00 (-56 ± 6)	8.08 ± 0.55 (-154 ± 16)	Inconclusive inhibitor	6.19 ± 0.71 (51 ± 12)
2,5-Di-tert-butylcyclohexa-2,5-diene-1,4-dione (2460-77-7)	16.12 ± 1.09 (-83 ± 12)	20.84 ± 6.14 (-67 ± 11)	7.80 ± 0.90 (-153 ± 10)	Inconclusive inhibitor	6.47 ± 1.16 (55 ± 6)
Trityl chloride (76-83-5)	Inconclusive inhibitor	1.48 ± 0.19 (-103 ± 7)	0.26 ± 0.08 (-142 ± 9)	Inconclusive inhibitor	6.90 ± 1.18 (56 ± 3)
NTP Mix22 AR2 2-EQP (NOCAS_49552)	13.80 ± 0.00 (-86 ± 7)	26.39 ± 7.81 (-65 ± 9)	14.05 ± 3.21 (-136 ± 11)	Inactive	6.92 ± 2.47 (111 ± 17)
2,4,6-Triiodophenol (609-23-4)	37.18 ± 4.74 (-95 ± 5)	41.22 ± 13.27 (-103 ± 16)	61.88 ± 25.18 (-146 ± 47)	80.66 ± 15.07 (-40 ± 6)	63.51 ± 20.89 (912 ± 315)
Nicarbazin (330-95-0)	Inactive	Inactive	Inconclusive inhibitor	Inactive	7.42 ± 3.33 (54 ± 26)
Sodium pentachlorophenate (131-52-2)	73.87 ± 5.00 (-91 ± 8)	37.02 ± 2.51 (-95 ± 13)	Inactive	2.15 ± 1.17 (-94 ± 11)	70.98 ± 0.00 (175 ± 19)
Quaternary ammonium compounds, benzyl-C12-16-alkyldimethyl, chlorides (68424-85-1)	20040.88 ± 2303.48 (-41 ± 12)	26140.52 ± 1769.56 (-40 ± 11)	17498.17 ± 4251.24 (-76 ± 11)	809.89 ± 671.61 (-94 ± 9)	7430.62 ± 2566.71 (43 ± 4)
NTP Mix31 AR2 7-EQC (NOCAS_49561)	Inactive	27.65 ± 9.09 (-44 ± 9)	11.60 ± 2.62 (-112 ± 9)	Inactive	8.55 ± 2.13 (128 ± 23)
N,N'-1,3-Phenylenedimaleimide (3006-93-7)	12.70 ± 5.52 (-92 ± 9)	5.22 ± 2.61 (-91 ± 4)	7.04 ± 3.02 (-142 ± 12)	36.26 ± 30.72 (-99 ± 20)	9.83 ± 8.95 (95 ± 26)
2,6-Dibromo-4-nitroaniline (827-94-1)	1.27 ± 0.46 (-104 ± 7)	18.12 ± 11.84 (88 ± 19)	43.06 ± 32.43 (-112 ± 30)	Inactive	Inactive
4-(Diethylamino)salicylaldehyde (17754-90-4)	16.36 ± 4.56 (-105 ± 4)	22.84 ± 5.23 (51 ± 6)	50.57 ± 34.71 (-94 ± 35)	Inactive	Inactive
3-Methoxyphenol (150-19-6)	49.32 ± 12.32 (-54 ± 9)	40.43 ± 20.84 (55 ± 21)	Inactive	Inactive	Inactive
cis-Permethrin in cyclohexane (NOCAS_52866)	Inactive	Inactive	Inactive	Inactive	Inactive
4-(Diethylamino)benzaldehyde (120-21-8)	5.66 ± 0.65 (-101 ± 3)	20.08 ± 7.31 (63 ± 10)	14.34 ± 2.68 (-120 ± 17)	Inconclusive inhibitor	Inactive
Bisphenol E (2081-08-5)	Inactive	38.64 ± 5.32 (-80 ± 7)	33.51 ± 33.35 (183 ± 65)	Inactive	Inconclusive inhibitor
